# Supplementary material for: Phylogenetic Relationship Among Wild and Cultivated Grapevine in Sicily: A Hotspot in the Middle of the Mediterranean Basin
Source: Front Plant Sci. 2019 Nov 26;10:1506. doi: 10.3389/fpls.2019.01506 (PMC6888813; doi:10.3389/fpls.2019.01506)
Supplement: Supplementary file 1 [file DataSheet_1.xlsx]

## Sheet: DAPC coordinates
Supplementary Dataset S1. DAPC coordinates, STRUCTURE Delta K and ancestry values for the Sicilian germplasm.
Accession code	x	y
3004	1.78247226	0.471566
3005	-1.60915	-0.0699628
3006	-0.870522	-0.691022
3007	-2.51084279	0.252765
3009	-1.49836	-1.38491
3010	-1.73514	-0.000264576
3011	-2.34003	-0.289733
3013	0.03258567	2.47586
3015	-3.58459897	0.897149
3016	-0.429908	-1.61457
3017	1.61601964	0.896316
3018	-3.67128770	1.57792
3019	-4.24373497	0.786306
3020	-1.06485601	1.54764
3021	-0.81252835	0.566539
3022	-2.14212422	1.04185
3023	-0.75025244	0.669352
3024	-3.20266907	0.276588
3025	-3.46108	-0.0658725
3026	-2.01931	-1.55196
3027	-3.43571	-3.11549
3028	-3.42942	-1.585
3029	-2.76385	-1.94902
3030	-3.64943	-0.0754081
3031	-1.35302304	1.19697
3032	-2.19032	-1.46495
3033	-2.92782	-0.192432
3034	-1.22903	-2.28742
3035	-2.31466342	1.97683
3036	-3.46819	-0.885135
3037	-2.88094	-1.5641
3039	-0.98624155	1.0584
3040	-3.85486	-1.10043
3041	-3.22764	-1.45786
3042	-1.56922	-1.31267
3043	1.49205	-7.37417
3044	1.36462	-8.61801
3045	1.51681	-8.64831
3046	1.78555	-7.44761
3047	-0.0158926	-7.67202
3048	1.68804	-8.60296
3050	1.44546	-7.31686
3051	1.10068	-6.36739
3052	1.86474	-8.28504
3053	1.10311	-7.22272
3054	2.19352	-6.27975
3055	1.27586	-8.47292
3056	1.24932	-8.07611
3057	1.30643	-8.56034
3060	1.16257	-5.99109
3061	1.80763	-7.8008
3062	-1.87196262	1.05478
3063	-5.62388	-0.568604
3064	-5.19292	-0.255509
3065	-6.62687217	1.23782
3066	-8.64350284	1.95136
3067	-5.5884	-0.69389
3068	-6.15681774	0.41123
3069	-5.13742088	0.47524
3070	-8.68339721	2.09285
3071	-2.78423472	1.04081
3072	-1.27068	-0.0437449
3074	-2.84766760	0.846203
3075	-2.86971963	0.813066
3077	-3.03449363	0.0348646
3078	-2.86454949	1.40813
3079	0.55230835	3.60497
3080	1.23443771	0.85535
3081	-1.38034163	1.59588
3082	0.326837	-0.461863
3083	-2.19261640	1.21386
3084	-2.48920615	1.11582
3085	-2.52057	-2.59529
3086	-2.33375	-2.52213
3087	-2.5768	-1.65575
3088	-2.48955	-0.995844
3089	-2.58786	-1.40785
3090	-3.2112	-3.32935
3091	-3.15766	-3.50956
3092	-3.68616	-3.53589
3093	-3.44369	-4.09239
3094	-3.75894	-1.23362
3095	-2.21849	-2.49668
3096	-3.20094	-2.65687
3097	-2.27154	-1.85756
3098	-1.71644	-1.29019
3099	-1.92662	-0.748571
3100	-0.172071	-0.821518
3101	0.22268135	1.14263
3102	-1.56423435	0.92066
3104	-1.05027093	1.44235
3105	-1.30489947	0.919615
3106	0.342729	-2.24312
3107	0.23215005	0.222457
3108	-2.12868408	0.187317
3110	-0.69773548	1.52126
3111	-1.24784115	1.32827
3112	0.0512198	-0.432898
3113	0.79139027	0.0712065
3114	-4.01599123	2.41611
3115	-5.61539	-0.6893452038
3116	-4.65021	-0.327978
3117	-4.52565	-0.612345
3118	-3.43947	-0.13695
3119	-3.96029853	0.7326526173
3120	-3.27634611	1.70127
3121	-3.58051537	0.751841
3122	-5.00417529	1.33449
3123	-3.86901684	1.98258
3124	-4.74181944	1.20657
3125	-3.99771976	1.19614
3126	-1.88048987	1.38692
3127	0.193564	-0.6284534364
3128	-4.96644308	0.636164
3129	-5.55407	-0.250408
3130	-2.53419098	1.33046
3131	-3.73263092	0.984171
3133	-5.11610917	1.89465
3134	-4.04750043	0.380521
3135	-2.97600660	0.636094
3136	-3.31303020	0.223708
3137	-3.17351755	0.840334
3138	-2.28077553	0.991669
3139	-5.17644792	1.57881
3141	-3.61628657	1.51358
3142	-4.37359332	1.56833
3175	2.0294	-0.436376
3176	1.94147755	2.46519
3177	0.51911089	0.672052
3178	0.909715	-0.659492
3179	-0.20829327	1.6454
3180	1.94979886	0.583786
3181	2.69037392	1.04889
3183	0.0281186	-0.960002
3184	1.25086987	0.0786239
3185	3.402	-0.361924
3186	1.09919	-0.147269
3187	1.34137643	0.872858
3188	1.64279929	0.269578
3189	0.53834277	0.274391
3190	3.46378550	0.379519
3191	2.44579746	0.448155
3192	3.22240126	2.43346
3193	1.77130584	0.1912
3194	1.61643395	2.21247
3195	1.80165	-0.0613075
3196	1.12995622	0.884465
3197	1.08601086	0.162293
3198	0.90177	-0.249435
3199	1.78993513	0.628374
3200	0.884158	-0.0696477
3201	2.14064	-0.0560243
3202	3.19054606	0.810287
3203	1.81237002	0.676457
3204	2.06950350	0.522853
3205	3.45454699	1.05627
3206	0.82234455	1.35492
3207	1.55939	-0.765305
3208	2.58848763	0.69742
3210	0.72280203	1.91131
3211	1.08684	-0.0191487
3212	0.62868742	0.134743
3213	1.86698368	0.689738
3214	2.04109176	0.465079
3215	1.84349237	0.880432
3216	2.74990473	1.84215
3217	1.95211510	1.03719
3218	2.60169	-2.23509
3219	1.45532464	2.42574
3220	2.85117065	1.06076
3221	2.30588	-1.35345
3223	0.94716122	1.44647
3224	0.697856	-1.45005
3225	0.62784895	0.835607
3226	1.53702311	0.0671705
3227	-0.73453341	1.04434
3228	1.15579524	1.90037
3229	2.45148808	0.34765
3230	0.32135495	0.95055
3231	0.39403240	1.12022
3232	2.34338274	1.16191
3233	3.35835246	1.60474
3234	0.66217646	1.55696
3235	0.76642695	2.21092
3236	1.04466921	2.12587
3237	-0.04288566	0.612138
3238	1.46524915	1.54325
3239	2.06598606	2.58682
3240	3.06384166	0.58401
3241	1.43516846	1.60288
3242	1.44822599	0.0985909
3243	1.56052324	1.22846
3244	1.46172360	1.26568
3245	1.37168527	0.742784
3246	1.63686300	1.4077
3247	2.34949313	1.82531
3248	2.87384314	3.18556
3249	1.70262925	1.46522
3250	1.06718	-1.4029
3251	1.81660852	1.58965
3252	1.62705292	1.10957
3253	2.34165301	1.77939
3254	1.75028585	1.87746
3255	1.99010939	1.35037
3258	2.51468852	2.18237
3259	2.54940358	0.823688
3260	2.41171	-0.0368308
3261	3.27925585	0.936845
3262	2.00034188	1.15067
3263	1.73000473	0.953649
3265	1.12981365	0.698151
3266	1.74584626	0.328544
3267	1.22428034	0.668986
3269	1.18097105	2.07077
3270	1.44294	-0.0911916
3271	1.90322502	1.78152
3272	1.13761308	1.6957
3273	0.991721	-0.30135
3274	-0.32793446	2.22201
3275	1.69201673	0.771672
3276	1.80034	-0.544361
3277	2.57115	-0.018339
3278	1.22478585	0.982069
3279	1.40812551	0.391342
3280	1.68551222	2.31411
3281	1.94749963	0.929065
3282	2.07266	-0.115232
3283	1.39582066	1.04481
3284	3.10753	-0.227533
3285	1.64503	-0.374141
3286	2.08619	-0.155408
3287	2.23096	-1.07391
3288	0.74233	-0.171534
3289	0.831887	-0.960771
3290	2.21675539	0.210367
3291	0.90110219	1.44128
3292	1.88593665	0.664063
3293	2.18346520	1.02588
3294	1.47315156	0.784693
3296	0.13225999	1.91302
3297	1.2898	-0.214847
3298	0.56221541	1.0281
3299	1.59488085	0.76929
3300	0.423544	-0.275338
3302	-0.717988	-0.454268
3304	0.05565666	1.71568
3305	1.75114302	0.962783
3307	3.02819273	0.710824
3308	2.95489340	1.90245
3309	1.74658142	1.55449
3310	1.23326494	1.67016
3311	1.13183306	1.98304
3312	1.01810905	1.53245
3313	2.36897684	1.56006
3314	2.87158	-0.370341
3315	0.119002	-0.643319
3316	1.24723647	0.147238
3317	2.13034935	0.334122
3319	1.63828557	1.58882
3320	1.96808	-0.71296
3321	0.697811	-1.29813
3322	0.68087405	0.869748
3323	1.19929	-0.301267
3324	2.34135155	0.382345
3325	2.19327728	0.989539
3326	0.95133522	0.952149
3327	1.28780468	0.455396
3328	1.70930253	0.758052
3329	0.19075977	1.28662
3333	2.22629783	1.05321
3334	1.08637039	1.40443
3335	1.66474174	0.833991
3337	0.482346	-0.36561
3338	2.07723	-1.01407
3339	2.44462	-0.0443344
3340	1.1613	-0.0149948
3342	2.77046344	0.375333
3343	2.09296210	0.188319
3344	0.69581686	0.789987
3345	1.19918	-1.27788
3348	2.27319	-0.536543
3349	1.91685431	0.417663
3350	0.82025326	2.3412
3351	1.34450139	1.62727
3352	2.11334	-0.135392
3354	2.07808716	0.381513
3355	1.84398273	0.970372
3361	1.31250655	0.834332
3362	2.36931076	2.28145
3363	2.59723917	1.80508
3364	2.15162159	1.89613
3365	2.25930530	0.667718
3366	1.17325157	0.985751
3367	1.58804	-0.801416
3368	2.34198	-1.27599

## Sheet: STRUCTURE Fig2C Delta K
Supplementary Dataset S1. DAPC coordinates, STRUCTURE Delta K and ancestry values for the Sicilian germplasm.
# This document produced by the Structure Harvester,
# http://taylor0.biology.ucla.edu/structureHarvester
# Written by Dent Earl, dearl (a) soe ucsc edu.
# CITATION:
# Earl, Dent A. and vonHoldt, Bridgett M. (2012)
# STRUCTURE HARVESTER: a website and program for visualizing
# STRUCTURE output and implementing the Evanno method.
# Conservation Genetics Resources vol. 4 (2) pp. 359-361 doi: 10.1007/s12686-011-9548-7
# Core version: vA.2 July 2014
# Plot version: vA.1 November 2012
# Web version: v0.6.94 July 2014
# File generated at 2019-Sep-03 05:59:43 PDT
K	Reps	Mean LnP(K)	Stdev LnP(K)	Ln'(K)	|Ln''(K)|	Delta K
1	20	-23581.7	0.165752	—	—	—
2	20	-22397	0.520526	1184.71	612.205	1176.13
3	20	-21824.5	20.5211	572.505	101.51	4.94662
4	20	-21353.5	23.3703	470.995	156.51	6.69697
5	20	-21039	55.327	314.485	316.635	5.72297
6	20	-21041.1	354.243	-2.15	377.785	1.06646
7	20	-20665.5	143.421	375.635	94.775	0.660819
8	20	-20384.6	26.8647	280.86	86.695	3.2271
9	20	-20190.5	57.4817	194.165	174.25	3.0314
10	20	-20170.5	300.549	19.915	189.305	0.629864
11	20	-19961.3	191.45	209.22	—	—

## Sheet: STRUCTURE Fig 2C anc val
Supplementary Dataset S1. DAPC coordinates, STRUCTURE Delta K and ancestry values for the Sicilian germplasm.
Accession code	Population	Cluster A	Cluster B
3005	P1	0.0453	0.9547
3006	P1	0.2508	0.7493
3007	P1	0.019	0.981
3009	P1	0.3814	0.6186
3010	P1	0.2026	0.7975
3011	P1	0.021	0.979
3013	P1	0.7009	0.2992
3015	P1	0.0125	0.9875
3016	P1	0.8185	0.1815
3017	P1	0.4902	0.5098
3018	P1	0.0105	0.9895
3019	P1	0.01	0.99
3020	P1	0.0213	0.9787
3021	P1	0.0201	0.98
3022	P1	0.016	0.984
3023	P1	0.1037	0.8964
3024	P2	0.0244	0.9756
3025	P2	0.0703	0.9297
3026	P2	0.152	0.848
3027	P2	0.1171	0.8829
3028	P2	0.1162	0.8838
3029	P2	0.2411	0.7589
3030	P2	0.0622	0.9378
3031	P2	0.1112	0.8888
3032	P2	0.1345	0.8656
3033	P2	0.1971	0.8029
3034	P2	0.5047	0.4953
3035	P2	0.1018	0.8982
3036	P2	0.0626	0.9374
3037	P2	0.0336	0.9664
3039	P3	0.0905	0.9095
3040	P3	0.1293	0.8706
3041	P3	0.2932	0.7068
3042	P3	0.4626	0.5374
3043	P4	0.9816	0.0184
3044	P4	0.983	0.017
3045	P4	0.9678	0.0322
3046	P4	0.9861	0.014
3047	P4	0.9263	0.0736
3048	P4	0.986	0.0141
3050	P4	0.9768	0.0232
3051	P4	0.967	0.033
3052	P4	0.9848	0.0153
3053	P4	0.8835	0.1165
3054	P4	0.987	0.013
3055	P4	0.9841	0.0159
3056	P4	0.985	0.015
3057	P4	0.983	0.0171
3060	P4	0.981	0.0191
3061	P4	0.986	0.014
3062	P5	0.4442	0.5558
3063	P5	0.0382	0.9618
3064	P5	0.0288	0.9712
3065	P5	0.009	0.991
3066	P5	0.01	0.99
3067	P5	0.0323	0.9677
3068	P5	0.1066	0.8935
3069	P5	0.0283	0.9717
3070	P5	0.01	0.99
3071	P6	0.0148	0.9852
3072	P6	0.935	0.065
3074	P6	0.0146	0.9854
3075	P6	0.013	0.987
3077	P6	0.0206	0.9794
3078	P6	0.01	0.99
3079	P6	0.4509	0.5491
3080	P6	0.947	0.053
3081	P6	0.5198	0.4802
3082	P6	0.8406	0.1593
3083	P6	0.014	0.986
3084	P6	0.0147	0.9853
3085	P7	0.1208	0.8792
3086	P7	0.4439	0.5561
3087	P7	0.1168	0.8832
3088	P7	0.1104	0.8897
3089	P7	0.1067	0.8933
3090	P7	0.0924	0.9077
3091	P7	0.1557	0.8443
3092	P7	0.1139	0.8862
3093	P7	0.1258	0.8742
3094	P7	0.0457	0.9544
3095	P7	0.3533	0.6467
3096	P7	0.3307	0.6694
3097	P7	0.3848	0.6152
3098	P7	0.3557	0.6443
3099	P8	0.3832	0.6168
3100	P8	0.5338	0.4662
3101	P8	0.9699	0.0301
3102	P8	0.4784	0.5216
3104	P8	0.4482	0.5518
3105	P8	0.3899	0.61
3106	P8	0.3988	0.6012
3107	P8	0.565	0.435
3108	P8	0.034	0.966
3110	P8	0.0768	0.9232
3111	P8	0.6384	0.3616
3112	P8	0.7864	0.2136
3113	P8	0.6501	0.3499
3114	P9	0.1264	0.8736
3115	P9	0.018	0.982
3116	P9	0.0225	0.9775
3117	P9	0.0286	0.9715
3118	P9	0.0387	0.9613
3119	P9	0.0339	0.9661
3120	P9	0.0495	0.9505
3121	P9	0.0356	0.9645
3122	P9	0.02	0.98
3123	P9	0.0661	0.9339
3124	P9	0.0494	0.9506
3125	P9	0.0628	0.9372
3126	P9	0.4895	0.5105
3127	P9	0.9436	0.0564
3128	P9	0.0357	0.9643
3129	P9	0.011	0.989
3130	P9	0.0532	0.9468
3131	P9	0.032	0.968
3133	P9	0.02	0.9801
3134	P9	0.0124	0.9876
3135	P10	0.128	0.872
3136	P10	0.0862	0.9138
3137	P10	0.094	0.906
3138	P10	0.2881	0.7119
3139	P10	0.1168	0.8832
3141	P10	0.0445	0.9555
3142	P10	0.0289	0.9711
3175	sativa	0.9753	0.0247
3176	sativa	0.9483	0.0518
3177	sativa	0.4047	0.5954
3178	sativa	0.9707	0.0293
3179	sativa	0.4515	0.5485
3180	sativa	0.9493	0.0507
3181	sativa	0.986	0.014
3183	sativa	0.8046	0.1954
3184	sativa	0.7545	0.2456
3185	sativa	0.891	0.109
3186	sativa	0.9651	0.0349
3187	sativa	0.9365	0.0634
3188	sativa	0.9668	0.0332
3189	sativa	0.966	0.034
3190	sativa	0.9725	0.0275
3191	sativa	0.984	0.016
3192	sativa	0.982	0.018
3193	sativa	0.9675	0.0325
3194	sativa	0.8383	0.1617
3195	sativa	0.8172	0.1828
3196	sativa	0.9529	0.0471
3197	sativa	0.8291	0.1709
3198	sativa	0.9547	0.0453
3199	sativa	0.6971	0.3028
3200	sativa	0.5831	0.417
3201	sativa	0.925	0.075
3202	sativa	0.9646	0.0354
3203	sativa	0.9636	0.0364
3204	sativa	0.968	0.032
3205	sativa	0.9776	0.0224
3206	sativa	0.8324	0.1676
3207	sativa	0.9751	0.0249
3208	sativa	0.9841	0.016
3210	sativa	0.834	0.166
3211	sativa	0.8181	0.1819
3212	sativa	0.7562	0.2437
3213	sativa	0.8992	0.1008
3214	sativa	0.9606	0.0394
3215	sativa	0.9863	0.0138
3216	sativa	0.989	0.011
3217	sativa	0.988	0.012
3218	sativa	0.8081	0.1919
3219	sativa	0.9809	0.0191
3220	sativa	0.983	0.017
3221	sativa	0.987	0.013
3223	sativa	0.975	0.025
3224	sativa	0.7478	0.2521
3225	sativa	0.981	0.019
3226	sativa	0.9591	0.0409
3227	sativa	0.6133	0.3867
3228	sativa	0.9365	0.0635
3229	sativa	0.9821	0.0179
3230	sativa	0.7274	0.2725
3231	sativa	0.7825	0.2175
3232	sativa	0.97	0.03
3233	sativa	0.985	0.015
3234	sativa	0.9351	0.0649
3235	sativa	0.9645	0.0355
3236	sativa	0.983	0.017
3237	sativa	0.5088	0.4912
3238	sativa	0.9628	0.0372
3239	sativa	0.9063	0.0937
3240	sativa	0.9875	0.0125
3241	sativa	0.6908	0.3092
3242	sativa	0.8676	0.1324
3243	sativa	0.9091	0.091
3244	sativa	0.9098	0.0902
3245	sativa	0.9622	0.0378
3246	sativa	0.8505	0.1495
3247	sativa	0.9268	0.0732
3248	sativa	0.9725	0.0275
3249	sativa	0.959	0.041
3250	sativa	0.982	0.018
3251	sativa	0.979	0.021
3252	sativa	0.8789	0.1211
3253	sativa	0.9798	0.0202
3254	sativa	0.985	0.015
3255	sativa	0.9597	0.0404
3258	sativa	0.8083	0.1917
3259	sativa	0.9725	0.0276
3260	sativa	0.8876	0.1125
3261	sativa	0.8162	0.1839
3262	sativa	0.9114	0.0886
3263	sativa	0.957	0.043
3265	sativa	0.9831	0.017
3266	sativa	0.8334	0.1666
3267	sativa	0.7865	0.2135
3269	sativa	0.929	0.071
3270	sativa	0.9161	0.0839
3271	sativa	0.8677	0.1324
3272	sativa	0.9322	0.0679
3273	sativa	0.954	0.0461
3274	sativa	0.9042	0.0958
3275	sativa	0.9769	0.0231
3276	sativa	0.9474	0.0526
3277	sativa	0.8192	0.1808
3278	sativa	0.5632	0.4368
3279	sativa	0.6331	0.3669
3004	sativa	0.983	0.017
3280	sativa	0.9697	0.0303
3281	sativa	0.9768	0.0232
3282	sativa	0.981	0.019
3283	sativa	0.9364	0.0636
3284	sativa	0.9799	0.0201
3285	sativa	0.946	0.0541
3286	sativa	0.9787	0.0213
3287	sativa	0.9781	0.0219
3288	sativa	0.9527	0.0473
3289	sativa	0.7935	0.2065
3290	sativa	0.98	0.0201
3291	sativa	0.8251	0.1749
3292	sativa	0.978	0.022
3293	sativa	0.9835	0.0165
3294	sativa	0.9772	0.0229
3296	sativa	0.6322	0.3678
3297	sativa	0.9764	0.0236
3298	sativa	0.3997	0.6003
3299	sativa	0.98	0.02
3300	sativa	0.6059	0.3941
3302	sativa	0.3978	0.6022
3304	sativa	0.7318	0.2682
3305	sativa	0.7117	0.2883
3307	sativa	0.9627	0.0373
3308	sativa	0.9859	0.0141
3309	sativa	0.9771	0.023
3310	sativa	0.8054	0.1946
3311	sativa	0.757	0.243
3312	sativa	0.8722	0.1277
3313	sativa	0.9843	0.0157
3314	sativa	0.7451	0.2549
3315	sativa	0.961	0.039
3316	sativa	0.9692	0.0308
3317	sativa	0.9844	0.0157
3319	sativa	0.9824	0.0176
3320	sativa	0.9592	0.0408
3321	sativa	0.8889	0.1111
3322	sativa	0.9429	0.0571
3323	sativa	0.9104	0.0896
3324	sativa	0.9765	0.0235
3325	sativa	0.9831	0.017
3326	sativa	0.9877	0.0123
3327	sativa	0.982	0.018
3328	sativa	0.961	0.039
3329	sativa	0.946	0.0541
3333	sativa	0.981	0.019
3334	sativa	0.9728	0.0273
3335	sativa	0.9493	0.0507
3337	sativa	0.5095	0.4905
3338	sativa	0.9714	0.0286
3339	sativa	0.982	0.018
3340	sativa	0.7748	0.2252
3342	sativa	0.9422	0.0579
3343	sativa	0.7259	0.2741
3344	sativa	0.982	0.018
3345	sativa	0.9623	0.0377
3348	sativa	0.9623	0.0377
3349	sativa	0.9867	0.0134
3350	sativa	0.9351	0.0649
3351	sativa	0.978	0.022
3352	sativa	0.983	0.017
3354	sativa	0.7948	0.2052
3355	sativa	0.9789	0.0211
3361	sativa	0.987	0.013
3362	sativa	0.9629	0.0371
3363	sativa	0.985	0.015
3364	sativa	0.975	0.025
3365	sativa	0.9752	0.0248
3366	sativa	0.8368	0.1631
3367	sativa	0.9259	0.0741
3368	sativa	0.9649	0.0351

## Sheet: STRUCTURE Fig 2E DeltaK
Supplementary Dataset S1. DAPC coordinates, STRUCTURE Delta K and ancestry values for the Sicilian germplasm.
# This document produced by the Structure Harvester,
# http://taylor0.biology.ucla.edu/structureHarvester
# Written by Dent Earl, dearl (a) soe ucsc edu.
# CITATION:
# Earl, Dent A. and vonHoldt, Bridgett M. (2012)
# STRUCTURE HARVESTER: a website and program for visualizing
# STRUCTURE output and implementing the Evanno method.
# Conservation Genetics Resources vol. 4 (2) pp. 359-361 doi: 10.1007/s12686-011-9548-7
# Core version: vA.2 July 2014
# Plot version: vA.1 November 2012
# Web version: v0.6.94 July 2014
# File generated at 2019-Sep-03 06:08:17 PDT
K	Reps	Mean LnP(K)	Stdev LnP(K)	Ln'(K)	|Ln''(K)|	Delta K
1	20	-5452.59	0.56092	—	—	—
2	20	-5218.56	15.0959	234.03	67.185	4.45055
3	20	-5051.72	12.9396	166.845	2.945	0.227595
4	20	-4887.81	7.22651	163.9	85.595	11.8446
5	20	-4809.51	81.9298	78.305	61.7	0.753083
6	20	-4792.9	77.3907	16.605	23.015	0.297387
7	20	-4753.28	247.389	39.62	108.815	0.439855
8	20	-4822.48	380.314	-69.195	145.32	0.382106
9	20	-4746.35	270.985	76.125	—	—

## Sheet: STRUCTURE Fig 2E anc val
Supplementary Dataset S1. DAPC coordinates, STRUCTURE Delta K and ancestry values for the Sicilian germplasm.
Accession code	Population	Cluster AA	Cluster AB	Cluster AC	Cluster AD
3005	P1	0.0742	0.9036	0.0034	0.0188
3007	P1	0.989	0.004	0.004	0.003
3011	P1	0.7657	0.1886	0.027	0.0188
3015	P1	0.6952	0.1408	0.161	0.003
3018	P1	0.9712	0.005	0.0208	0.003
3019	P1	0.9861	0.004	0.0069	0.003
3020	P1	0.9479	0.0121	0.01	0.03
3021	P1	0.99	0.003	0.003	0.004
3022	P1	0.991	0.003	0.003	0.003
3023	P1	0.9289	0.0483	0.0178	0.0051
3024	P2	0.0074	0.9806	0.006	0.006
3025	P2	0.0068	0.9477	0.0134	0.0321
3026	P2	0.0061	0.7279	0.043	0.223
3027	P2	0.0386	0.6967	0.003	0.2616
3028	P2	0.0437	0.7922	0.0115	0.1526
3030	P2	0.004	0.9844	0.0075	0.0041
3031	P2	0.0042	0.9867	0.0031	0.0059
3032	P2	0.007	0.8636	0.0476	0.0818
3033	P2	0.0057	0.9683	0.0116	0.0144
3035	P2	0.1302	0.8418	0.0152	0.0128
3036	P2	0.003	0.9716	0.0049	0.0205
3037	P2	0.0066	0.8713	0.0539	0.0682
3039	P3	0.4614	0.2376	0.0146	0.2864
3040	P3	0.0079	0.974	0.0079	0.0101
3063	P5	0.9909	0.0031	0.002	0.004
3064	P5	0.9888	0.0042	0.002	0.005
3065	P5	0.9676	0.0129	0.0106	0.009
3066	P5	0.9856	0.006	0.005	0.0034
3067	P5	0.984	0.005	0.005	0.006
3068	P5	0.9627	0.0245	0.004	0.0088
3069	P5	0.9851	0.007	0.0039	0.004
3070	P5	0.988	0.004	0.005	0.003
3071	P6	0.003	0.0041	0.9909	0.002
3074	P6	0.004	0.003	0.99	0.003
3075	P6	0.004	0.003	0.99	0.003
3077	P6	0.0116	0.016	0.9563	0.0161
3078	P6	0.004	0.0182	0.9748	0.003
3083	P6	0.008	0.0049	0.98	0.0071
3084	P6	0.0021	0.0037	0.9921	0.002
3085	P7	0.0237	0.0242	0.0075	0.9446
3087	P7	0.1732	0.2334	0.1587	0.4347
3088	P7	0.0041	0.0042	0.003	0.9886
3089	P7	0.0039	0.0039	0.002	0.9902
3090	P7	0.0049	0.0051	0.004	0.986
3091	P7	0.0036	0.0041	0.003	0.9894
3092	P7	0.0041	0.005	0.004	0.9869
3093	P7	0.0036	0.004	0.003	0.9894
3094	P7	0.004	0.0114	0.0139	0.9706
3108	P8	0.1195	0.5169	0.3304	0.0332
3110	P8	0.0212	0.8321	0.1351	0.0116
3114	P9	0.0204	0.9676	0.0084	0.0036
3115	P9	0.0766	0.821	0.0389	0.0636
3116	P9	0.005	0.9831	0.0049	0.007
3117	P9	0.0054	0.9816	0.005	0.008
3118	P9	0.0526	0.7485	0.0678	0.131
3119	P9	0.716	0.2453	0.007	0.0317
3120	P9	0.004	0.9643	0.0267	0.005
3121	P9	0.0277	0.9582	0.005	0.0091
3122	P9	0.005	0.5764	0.4086	0.0101
3123	P9	0.0154	0.9596	0.0092	0.0158
3124	P9	0.0224	0.9365	0.034	0.0071
3125	P9	0.0187	0.9644	0.0087	0.0081
3128	P9	0.006	0.9533	0.0266	0.0141
3129	P9	0.0332	0.9297	0.0311	0.006
3130	P9	0.0249	0.9451	0.026	0.004
3131	P9	0.0096	0.6874	0.2395	0.0636
3133	P9	0.0044	0.9775	0.0131	0.005
3134	P9	0.0284	0.8405	0.1251	0.006
3135	P10	0.006	0.0099	0.003	0.9811
3136	P10	0.005	0.004	0.003	0.988
3137	P10	0.006	0.007	0.005	0.982
3139	P10	0.0126	0.9739	0.003	0.0105
3141	P10	0.0089	0.8884	0.003	0.0996
3142	P10	0.008	0.9024	0.0032	0.0863

## Sheet: STRUCTURE Fig 2F DeltaK
Supplementary Dataset S1. DAPC coordinates, STRUCTURE Delta K and ancestry values for the Sicilian germplasm.
# This document produced by the Structure Harvester,
# http://taylor0.biology.ucla.edu/structureHarvester
# Written by Dent Earl, dearl (a) soe ucsc edu.
# CITATION:
# Earl, Dent A. and vonHoldt, Bridgett M. (2012)
# STRUCTURE HARVESTER: a website and program for visualizing
# STRUCTURE output and implementing the Evanno method.
# Conservation Genetics Resources vol. 4 (2) pp. 359-361 doi: 10.1007/s12686-011-9548-7
# Core version: vA.2 July 2014
# Plot version: vA.1 November 2012
# Web version: v0.6.94 July 2014
# File generated at 2019-Sep-03 06:06:00 PDT
K	Reps	Mean LnP(K)	Stdev LnP(K)	Ln'(K)	|Ln''(K)|	Delta K
1	20	-12200.2	0.486015	—	—	—
2	20	-11684.2	19.4353	516.065	148.235	7.62711
3	20	-11316.3	41.8177	367.83	32.305	0.772519
4	20	-10980.8	18.0918	335.525	50.14	2.77142
5	20	-10695.4	7.9619	285.385	140.26	17.6164
6	20	-10550.3	6.06508	145.125	—	—

## Sheet: STRUCTURE Fig 2F anc val
Supplementary Dataset S1. DAPC coordinates, STRUCTURE Delta K and ancestry values for the Sicilian germplasm.
Accession code	Population	Cluster BA	Cluster BB	Cluster BC	Cluster BD	Cluster BE
3016	P1	0.288	0.2588	0.2038	0.1482	0.1011
3043	P4	0.0179	0.955	0.0157	0.005	0.0064
3044	P4	0.0047	0.9832	0.0037	0.0037	0.0047
3045	P4	0.004	0.9803	0.0083	0.0037	0.0037
3046	P4	0.0047	0.9838	0.0041	0.0037	0.0037
3047	P4	0.0061	0.8628	0.0139	0.0876	0.0295
3048	P4	0.0037	0.9852	0.0037	0.0037	0.0037
3050	P4	0.0057	0.9589	0.0083	0.0145	0.0126
3051	P4	0.0287	0.9473	0.0089	0.0047	0.0104
3052	P4	0.0047	0.9832	0.0037	0.0037	0.0047
3053	P4	0.0636	0.9024	0.0161	0.0132	0.0047
3054	P4	0.0138	0.9409	0.0225	0.0133	0.0094
3055	P4	0.0047	0.9785	0.0092	0.0039	0.0037
3056	P4	0.0047	0.9842	0.0037	0.0037	0.0037
3057	P4	0.0047	0.9832	0.0037	0.0037	0.0047
3060	P4	0.0066	0.9337	0.0105	0.0047	0.0444
3061	P4	0.0047	0.9842	0.0037	0.0037	0.0037
3072	P6	0.0347	0.2004	0.7323	0.0269	0.0057
3080	P6	0.0337	0.018	0.9294	0.0092	0.0096
3082	P6	0.3378	0.1753	0.4482	0.0246	0.0141
3101	P8	0.3039	0.0136	0.5689	0.0072	0.1064
3127	P9	0.0147	0.1037	0.8151	0.0153	0.0513
3175	sativa	0.2689	0.1641	0.5202	0.0347	0.0122
3176	sativa	0.1206	0.006	0.7807	0.0809	0.0118
3178	sativa	0.0178	0.0557	0.8785	0.0305	0.0176
3180	sativa	0.5163	0.0153	0.3768	0.0283	0.0633
3181	sativa	0.9659	0.0107	0.0126	0.004	0.0067
3183	sativa	0.601	0.0792	0.0198	0.2901	0.0098
3185	sativa	0.1223	0.0156	0.2234	0.5834	0.0553
3186	sativa	0.0137	0.0647	0.8014	0.1128	0.0074
3187	sativa	0.9349	0.0074	0.0127	0.0382	0.0067
3188	sativa	0.9277	0.0136	0.0201	0.0236	0.0149
3189	sativa	0.9323	0.006	0.0257	0.0214	0.0146
3190	sativa	0.8918	0.0104	0.01	0.0667	0.0211
3191	sativa	0.0053	0.0048	0.1162	0.8679	0.0059
3192	sativa	0.0684	0.004	0.8526	0.0134	0.0616
3193	sativa	0.064	0.023	0.7989	0.0112	0.1029
3194	sativa	0.0533	0.0096	0.0995	0.5276	0.31
3195	sativa	0.7543	0.0088	0.2229	0.0076	0.0064
3196	sativa	0.0121	0.0057	0.0077	0.9688	0.0057
3197	sativa	0.0603	0.012	0.9082	0.0087	0.0107
3198	sativa	0.4996	0.0095	0.461	0.0232	0.0067
3201	sativa	0.0192	0.0087	0.9506	0.0104	0.0111
3202	sativa	0.3587	0.0047	0.1328	0.4974	0.0064
3203	sativa	0.0311	0.026	0.0406	0.8938	0.0085
3204	sativa	0.1347	0.0372	0.0531	0.7667	0.0084
3205	sativa	0.0803	0.0367	0.0671	0.7546	0.0613
3206	sativa	0.0123	0.0077	0.2706	0.7041	0.0053
3207	sativa	0.2305	0.0839	0.027	0.6498	0.0087
3208	sativa	0.0475	0.0437	0.0206	0.8821	0.0061
3210	sativa	0.1493	0.0036	0.8232	0.0168	0.0071
3211	sativa	0.6097	0.0075	0.3594	0.0142	0.0092
3213	sativa	0.5899	0.0078	0.388	0.0078	0.0064
3214	sativa	0.0966	0.0443	0.818	0.0208	0.0203
3215	sativa	0.4923	0.0067	0.0164	0.0201	0.4645
3216	sativa	0.3097	0.0057	0.3346	0.0181	0.3319
3217	sativa	0.529	0.0077	0.0122	0.0223	0.4288
3218	sativa	0.02	0.2853	0.6062	0.017	0.0714
3219	sativa	0.3073	0.0091	0.6664	0.0084	0.0087
3220	sativa	0.3817	0.0582	0.153	0.389	0.0181
3221	sativa	0.4078	0.0339	0.5156	0.0327	0.0099
3223	sativa	0.0364	0.0057	0.9219	0.0161	0.0199
3225	sativa	0.2639	0.0154	0.6941	0.013	0.0136
3226	sativa	0.0136	0.0094	0.72	0.2469	0.01
3228	sativa	0.4819	0.0064	0.0144	0.4877	0.0097
3229	sativa	0.0966	0.0096	0.8103	0.0767	0.0067
3232	sativa	0.3133	0.006	0.617	0.0533	0.0104
3233	sativa	0.208	0.0062	0.3666	0.4042	0.015
3234	sativa	0.2137	0.0064	0.7477	0.0067	0.0255
3235	sativa	0.0136	0.0086	0.9641	0.0087	0.005
3236	sativa	0.2994	0.0079	0.6762	0.0057	0.0109
3238	sativa	0.0208	0.0047	0.5139	0.0101	0.4505
3239	sativa	0.0237	0.0067	0.6953	0.0138	0.2605
3240	sativa	0.5291	0.0832	0.0814	0.0897	0.2165
3242	sativa	0.0737	0.0386	0.8611	0.0188	0.0077
3243	sativa	0.3433	0.0271	0.0227	0.6012	0.0057
3244	sativa	0.383	0.0077	0.0076	0.5946	0.007
3245	sativa	0.3753	0.013	0.0757	0.5203	0.0157
3246	sativa	0.3289	0.0063	0.012	0.6464	0.0064
3247	sativa	0.3662	0.0084	0.0157	0.6023	0.0073
3248	sativa	0.4194	0.005	0.0422	0.5272	0.0061
3249	sativa	0.9536	0.0088	0.0156	0.004	0.018
3250	sativa	0.0156	0.0381	0.3621	0.3808	0.2034
3251	sativa	0.0043	0.0047	0.0051	0.9813	0.0047
3252	sativa	0.063	0.0044	0.8781	0.0507	0.0037
3253	sativa	0.004	0.004	0.005	0.983	0.004
3254	sativa	0.0114	0.0101	0.8775	0.0774	0.0236
3255	sativa	0.1735	0.0104	0.7898	0.0107	0.0155
3258	sativa	0.0097	0.0076	0.9471	0.0145	0.0212
3259	sativa	0.0047	0.0047	0.005	0.9818	0.0038
3260	sativa	0.0416	0.2282	0.6486	0.0402	0.0414
3261	sativa	0.0177	0.0091	0.9366	0.0177	0.0189
3262	sativa	0.0166	0.0071	0.0649	0.905	0.0064
3263	sativa	0.1599	0.0138	0.7981	0.0188	0.0094
3265	sativa	0.0303	0.0483	0.8393	0.0737	0.0083
3266	sativa	0.0194	0.0236	0.9447	0.0067	0.0055
3269	sativa	0.1365	0.0198	0.7754	0.0604	0.0078
3270	sativa	0.0485	0.0368	0.3426	0.553	0.0191
3271	sativa	0.0235	0.0108	0.8921	0.0591	0.0146
3272	sativa	0.0429	0.0094	0.633	0.017	0.2978
3273	sativa	0.0291	0.0813	0.8014	0.0139	0.0743
3274	sativa	0.0251	0.0094	0.8971	0.0541	0.0143
3275	sativa	0.0113	0.0057	0.5327	0.0088	0.4416
3276	sativa	0.0304	0.1923	0.6578	0.112	0.0074
3277	sativa	0.0228	0.0077	0.9321	0.0152	0.0223
3004	sativa	0.0037	0.0037	0.0057	0.0037	0.9832
3280	sativa	0.0253	0.004	0.0268	0.0075	0.9364
3281	sativa	0.023	0.0047	0.0062	0.0086	0.9575
3282	sativa	0.0037	0.0047	0.0037	0.0047	0.9832
3283	sativa	0.0067	0.0057	0.0064	0.0136	0.9675
3284	sativa	0.0437	0.0107	0.0178	0.0089	0.9189
3285	sativa	0.7836	0.1181	0.017	0.0373	0.0439
3286	sativa	0.9541	0.0141	0.0067	0.0074	0.0178
3287	sativa	0.259	0.2116	0.4971	0.0234	0.0088
3288	sativa	0.5011	0.0192	0.0234	0.4489	0.0074
3290	sativa	0.0128	0.0297	0.7836	0.0402	0.1339
3291	sativa	0.0134	0.0105	0.8536	0.1178	0.0046
3292	sativa	0.965	0.0188	0.005	0.004	0.0072
3293	sativa	0.004	0.005	0.008	0.9793	0.0037
3294	sativa	0.9715	0.0135	0.005	0.004	0.006
3297	sativa	0.0196	0.1238	0.8148	0.0354	0.0064
3299	sativa	0.9651	0.0172	0.0051	0.0043	0.0082
3307	sativa	0.0106	0.0867	0.6715	0.1114	0.1199
3308	sativa	0.0126	0.0122	0.9239	0.0232	0.028
3309	sativa	0.043	0.0086	0.6709	0.2397	0.0379
3310	sativa	0.0106	0.0074	0.0134	0.9436	0.025
3312	sativa	0.3042	0.0092	0.6564	0.0132	0.017
3313	sativa	0.004	0.004	0.0047	0.9833	0.004
3315	sativa	0.5522	0.0492	0.298	0.0503	0.0503
3316	sativa	0.0272	0.054	0.3191	0.0088	0.591
3317	sativa	0.7685	0.053	0.065	0.0163	0.0973
3319	sativa	0.324	0.01	0.6388	0.0071	0.02
3320	sativa	0.0307	0.0922	0.7171	0.0162	0.1439
3321	sativa	0.0089	0.1061	0.6799	0.0267	0.1785
3322	sativa	0.0074	0.0057	0.6455	0.0091	0.3323
3323	sativa	0.0085	0.0408	0.8865	0.0585	0.0057
3324	sativa	0.236	0.04	0.408	0.0477	0.2683
3325	sativa	0.004	0.005	0.0043	0.9828	0.0039
3326	sativa	0.2858	0.0226	0.6428	0.0063	0.0424
3327	sativa	0.2537	0.0343	0.6932	0.0078	0.011
3328	sativa	0.0346	0.0322	0.9116	0.009	0.0124
3329	sativa	0.0357	0.0127	0.901	0.0241	0.0266
3333	sativa	0.3275	0.0114	0.4405	0.0117	0.2089
3334	sativa	0.2091	0.009	0.5181	0.2581	0.0058
3335	sativa	0.713	0.0147	0.0655	0.1195	0.0873
3338	sativa	0.0093	0.1471	0.648	0.0493	0.1463
3339	sativa	0.0057	0.0082	0.0047	0.0047	0.9767
3342	sativa	0.0455	0.0146	0.4784	0.0128	0.4486
3344	sativa	0.2822	0.021	0.6061	0.0072	0.0835
3345	sativa	0.0085	0.1518	0.6136	0.0298	0.1962
3348	sativa	0.0493	0.0407	0.6943	0.0792	0.1365
3349	sativa	0.3189	0.1168	0.4846	0.0469	0.0328
3350	sativa	0.0629	0.0047	0.7222	0.2043	0.0059
3351	sativa	0.2851	0.0223	0.0733	0.0489	0.5705
3352	sativa	0.4894	0.2105	0.1155	0.1559	0.0288
3355	sativa	0.104	0.0218	0.5644	0.0386	0.2712
3361	sativa	0.2974	0.0269	0.6419	0.0085	0.0254
3362	sativa	0.0091	0.0065	0.0269	0.9511	0.0063
3363	sativa	0.006	0.0038	0.0096	0.0047	0.976
3364	sativa	0.34	0.011	0.5496	0.0752	0.0241
3365	sativa	0.1108	0.0114	0.0358	0.072	0.77
3366	sativa	0.0071	0.0077	0.0237	0.0678	0.8937
3367	sativa	0.0324	0.0797	0.8232	0.0296	0.0352
3368	sativa	0.0173	0.1166	0.843	0.0144	0.0088
