# Supplementary material for: Phylogenetic Relationship Among Wild and Cultivated Grapevine in Sicily: A Hotspot in the Middle of the Mediterranean Basin
Source: Front Plant Sci. 2019 Nov 26;10:1506. doi: 10.3389/fpls.2019.01506 (PMC6888813; doi:10.3389/fpls.2019.01506)
Supplement: Supplementary file 2 [file DataSheet_2.xlsx]

## Sheet: STRUCTURE Fig 3C Delta K
																	De Michele et al., Phylogenetic relationship among wild and cultivated grapevine in Sicily: a hotspot in the middle of the Mediterranean Basin
Supplementary Dataset S2. Delta K and ancestry values for the first and second round of STRUCTURE in the Sicilian, Mediterranean and Asian germplasm.
# This document produced by the Structure Harvester,
# http://taylor0.biology.ucla.edu/structureHarvester
# Written by Dent Earl, dearl (a) soe ucsc edu.
# CITATION:
# Earl, Dent A. and vonHoldt, Bridgett M. (2012)
# STRUCTURE HARVESTER: a website and program for visualizing
# STRUCTURE output and implementing the Evanno method.
# Conservation Genetics Resources vol. 4 (2) pp. 359-361 doi: 10.1007/s12686-011-9548-7
# Core version: vA.2 July 2014
# Plot version: vA.1 November 2012
# Web version: v0.6.94 July 2014
# File generated at 2019-Sep-03 06:09:43 PDT
K	Reps	Mean LnP(K)	Stdev LnP(K)	Ln'(K)	|Ln''(K)|	Delta K
1	20	-113423	0.182021	—	—	—
2	20	-106866	250.174	6556.74	775.15	3.09844
3	20	-101085	7.76919	5781.6	3569.11	459.392
4	20	-98872.4	192.51	2212.49	146.33	0.760118
5	20	-96806.2	130.525	2066.16	361.04	2.76605
6	20	-95101.1	268.863	1705.12	683.19	2.54104
7	20	-94079.2	180.807	1021.93	146.24	0.808818
8	20	-93203.5	147.698	875.69	41.74	0.282604
9	20	-92369.5	158.412	833.95	972	6.1359
10	20	-92507.6	2051.58	-138.05	1483.33	0.723019
11	20	-91162.3	273.676	1345.28	1662.56	6.07493
12	20	-91479.6	4179.9	-317.28	1679.9	0.401899
13	20	-90117	203.459	1362.62	1019.77	5.01219
14	20	-89774.1	789.223	342.845	132.155	0.167449
15	20	-89563.4	1156.56	210.69	—	—

## Sheet: STRUCTURE Fig 3C anc val
							De Michele et al., Phylogenetic relationship among wild and cultivated grapevine in Sicily: a hotspot in the middle of the Mediterranean Basin
Supplementary Dataset S2. Delta K and ancestry values for the first and second round of STRUCTURE in the Sicilian, Mediterranean and Asian germplasm.
Accession code	Name	Cluster A	Cluster B	Cluster C
1	Ali Shaitan	0.0068	0.6443	0.3488
2	Berurargoon	0.0515	0.6969	0.2516
3	Boyalsing I	0.008	0.9679	0.0241
4	Chamo	0.173	0.8199	0.0071
5	Chol Uzyum	0.0871	0.8949	0.018
6	Churgoon	0.1304	0.8109	0.0587
7	Dardari	0.0081	0.7682	0.2237
8	DK #01	0.0513	0.8933	0.0554
9	DK #02	0.0202	0.9422	0.0376
10	DK #03	0.005	0.7636	0.2314
11	DK #04	0.0209	0.9451	0.034
12	DK #05	0.011	0.8455	0.1435
13	DK #07	0.009	0.75	0.241
14	DK #08	0.0288	0.6993	0.2718
15	DK #10	0.0099	0.9206	0.0695
16	DK #11	0.014	0.6968	0.2892
17	DK #12	0.009	0.9208	0.0702
18	DK #17	0.0256	0.8988	0.0757
19	DK #2	0.0154	0.9555	0.0291
20	DK #21 Chernyi	0.015	0.8966	0.0884
21	DK #39	0.0099	0.6871	0.303
22	DK #9	0.008	0.8975	0.0945
23	DK Belyi	0.006	0.8324	0.1616
24	DK Melkii Chernyi	0.1496	0.8084	0.0421
25	DK Melkii Krasnyi	0.0288	0.8417	0.1295
26	DK N15 (#15)	0.1208	0.795	0.0842
27	Ekdona Turkmenskaya	0.1237	0.8713	0.005
28	Fatai	0.0184	0.9147	0.0668
29	Gaschochi	0.0737	0.7059	0.2204
30	Gechi Kyrlen	0.006	0.978	0.016
31	Gros Colman	0.0133	0.9756	0.0111
32	Gurgon	0.0081	0.9436	0.0484
33	Halili Nobat Niyaz	0.011	0.8569	0.1321
34	Hiv Uzyum	0.0116	0.9784	0.01
35	Hosargoon	0.0251	0.9696	0.0053
36	Irtyk Yaprak	0.0052	0.7651	0.2298
37	Kabuli	0.0346	0.9059	0.0595
38	Kali Dakh II	0.2308	0.7622	0.007
39	Kara Kaytak	0.0336	0.464	0.5025
40	Kara Terbash	0.007	0.8853	0.1077
41	Kara Uzyum Ashhabadskii	0.0042	0.9834	0.0124
42	Kara Uzyum Nuhurskii	0.0071	0.8327	0.1602
43	Karga Dili	0.0126	0.9745	0.0129
44	Kash Uzyum	0.009	0.9849	0.0061
45	Kashiri	0.0914	0.8489	0.0597
46	Keshmesh Heshrau	0.0133	0.9381	0.0486
47	Kini Yatch	0.0071	0.9443	0.0486
48	Kismish Turkmenskii	0.006	0.9869	0.0071
49	Kizil Sapak	0.005	0.985	0.01
50	Kochtemyr	0.004	0.7549	0.2411
51	Kush Dzhumurtka	0.0242	0.9547	0.0211
52	Mamidon	0.005	0.9509	0.0441
53	Mamidon Deli	0.006	0.9531	0.0409
54	Mamidon Kizil	0.005	0.98	0.015
55	Mellei	0.005	0.7223	0.2727
56	Millishun	0.014	0.9463	0.0397
57	Neelilay	0.0097	0.9843	0.006
58	Orion	0.009	0.5894	0.4016
59	Porsi Shekerek	0.006	0.7486	0.2454
60	Shingargoon	0.016	0.964	0.0199
61	Sumbarskii Bekyi	0.005	0.9701	0.0249
62	Tchilar	0.0207	0.6845	0.2948
63	Torgoon	0.0111	0.9839	0.005
64	Uzuntakoy	0.005	0.7258	0.2692
65	Uzuntakoy	0.005	0.9478	0.0472
66	Yuvankala	0.1163	0.7395	0.1442
67	Yuvankala	0.0059	0.6581	0.336
68	Askari noir	0.0339	0.7274	0.2387
69	Chassany	0.005	0.8687	0.1263
70	Kechmisch aly violet	0.1633	0.8204	0.0163
71	Mesisti rose	0.057	0.8915	0.0515
72	Nassau	0.636	0.3402	0.0239
73	Peikani	0.005	0.988	0.007
74	GEO4	0.0073	0.0368	0.9559
75	GEO5	0.0072	0.0281	0.9648
76	GEO6	0.006	0.0793	0.9147
77	GEO10	0.0069	0.0194	0.9737
78	GEO19	0.008	0.0286	0.9635
79	GEO29	0.0462	0.8516	0.1022
80	GEO31	0.008	0.6938	0.2982
81	GEO32	0.008	0.4747	0.5173
82	GEO33	0.01	0.5757	0.4143
83	GEO35	0.009	0.5315	0.4595
84	GEO36	0.007	0.6979	0.2951
85	GEO39	0.007	0.5699	0.4231
86	GEO42	0.005	0.6754	0.3196
87	GEO43	0.007	0.4892	0.5038
88	GEO44	0.005	0.4883	0.5066
89	GEO47	0.0081	0.5952	0.3966
90	GEO48	0.006	0.0197	0.9743
91	GEO49	0.011	0.0185	0.9705
92	GEO50	0.0057	0.0169	0.9774
93	GEO51	0.007	0.0183	0.9747
94	GEO52	0.006	0.013	0.981
95	GEO53	0.0079	0.0961	0.896
96	GEO54	0.0079	0.0703	0.9218
97	GEO55	0.0181	0.0232	0.9588
98	GEO56	0.0066	0.0348	0.9587
99	GEO57	0.007	0.0403	0.9527
100	GEO58	0.006	0.0139	0.9801
101	GEO59	0.007	0.0128	0.9802
102	GEO60	0.009	0.0194	0.9716
103	GEO61	0.007	0.008	0.985
104	ARM1	0.0199	0.3762	0.604
105	ARM2	0.006	0.7082	0.2858
106	ARM3	0.006	0.6225	0.3715
107	ARM4	0.0117	0.3492	0.6391
108	ARM5	0.0129	0.3841	0.603
109	ARM6	0.0041	0.5497	0.4462
110	ARM7	0.007	0.4786	0.5144
111	ARM8	0.006	0.2559	0.7381
112	ARM9	0.0059	0.6057	0.3884
113	ARM10	0.006	0.3251	0.6689
114	ARM11	0.0674	0.5175	0.4151
115	ARM12	0.0326	0.6928	0.2746
116	ARM14	0.0249	0.3388	0.6363
117	ARM15	0.015	0.1226	0.8624
118	ARM16	0.066	0.2849	0.6491
119	ARM17	0.0974	0.1275	0.775
120	ARM19	0.0993	0.4139	0.4868
121	ARM20	0.006	0.3992	0.5947
122	ARM21	0.004	0.5339	0.4621
123	ARM22	0.02	0.1498	0.8302
124	ARM23	0.0643	0.0728	0.8629
125	ARM24	0.0137	0.0059	0.9804
126	ARM25	0.1854	0.0247	0.7899
127	ARM26	0.04	0.1168	0.8431
128	ARM27	0.045	0.054	0.9009
129	ARM28	0.017	0.0336	0.9494
130	ARM31	0.006	0.1225	0.8715
131	ARM32	0.0526	0.0516	0.8958
132	ARM33	0.0221	0.0228	0.9551
133	ARM34	0.0119	0.011	0.9771
134	ARM35	0.0231	0.0141	0.9628
135	ARM36	0.011	0.0183	0.9707
136	ARM37	0.0154	0.0084	0.9762
137	ARM38	0.0324	0.3062	0.6615
138	ARM39	0.0164	0.156	0.8276
139	ARM40	0.0501	0.0413	0.9086
140	ARM41	0.0932	0.008	0.8988
141	ARM42	0.1119	0.0108	0.8773
142	ARM43	0.012	0.0261	0.9619
143	ARM44	0.008	0.1794	0.8126
144	ARM45	0.0262	0.0646	0.9092
145	ARM46	0.0193	0.009	0.9717
146	ARM47	0.0095	0.006	0.9845
147	ARM48	0.1378	0.006	0.8562
148	ARM49	0.0045	0.0043	0.9912
149	ARM50	0.011	0.0121	0.977
150	ARM51	0.0172	0.0085	0.9743
151	ARM52	0.0139	0.013	0.9731
152	ARM54	0.0238	0.0947	0.8816
153	AZ1	0.009	0.0086	0.9824
154	AZ2	0.007	0.004	0.989
155	AZ4	0.008	0.0079	0.9841
156	AZ5	0.003	0.003	0.994
157	AZ7	0.014	0.0066	0.9794
158	AZ9	0.0183	0.0091	0.9726
159	AZ10	0.005	0.0076	0.9874
160	AZ11	0.007	0.004	0.989
161	AZ12	0.005	0.005	0.99
162	AZ14	0.0109	0.009	0.9801
163	AZ15	0.0319	0.004	0.9641
164	AZ16	0.007	0.005	0.988
165	AZ17	0.008	0.004	0.988
166	AZ18	0.0077	0.004	0.9883
167	AZ22	0.012	0.006	0.982
168	AZ23	0.004	0.005	0.991
169	AZ26	0.0066	0.003	0.9904
170	AZ27	0.009	0.004	0.987
171	AZ28	0.01	0.004	0.986
172	AZ29	0.009	0.004	0.987
173	AZ30	0.1231	0.013	0.864
174	AZ31	0.0112	0.008	0.9808
175	AZ32	0.017	0.01	0.973
176	AZ34	0.015	0.007	0.978
177	AZ35	0.0123	0.004	0.9837
178	AZ36	0.008	0.006	0.986
179	AZ37	0.009	0.0095	0.9815
180	AZ41	0.015	0.0131	0.9719
181	AZ42	0.006	0.004	0.99
182	AZ43	0.0141	0.007	0.9789
183	AZ44	0.008	0.0041	0.9879
184	AZ45	0.01	0.0158	0.9742
185	AZ46	0.004	0.0051	0.9909
186	AZ48	0.0136	0.0086	0.9778
187	AZ49	0.0408	0.006	0.9532
188	AZ50	0.0378	0.008	0.9542
189	AZ51	0.008	0.007	0.985
190	AZ52	0.0082	0.007	0.9848
191	AZ53	0.0118	0.008	0.9802
192	AZ54	0.0133	0.007	0.9797
193	AZ55	0.005	0.004	0.991
194	AZ57	0.0073	0.005	0.9877
195	AZ58	0.0097	0.009	0.9813
196	AZ59	0.011	0.005	0.984
197	AZ60	0.006	0.004	0.99
198	AZ61	0.008	0.004	0.988
199	AZ62	0.008	0.005	0.987
200	AZ63	0.0079	0.005	0.9871
201	AZ64	0.007	0.005	0.988
202	AZ65	0.0121	0.005	0.9829
203	AZ66	0.0109	0.016	0.9731
204	AZ67	0.009	0.006	0.985
205	AZ68	0.005	0.004	0.991
206	AZ69	0.009	0.009	0.982
207	AZ70	0.006	0.005	0.989
208	AZ71	0.004	0.003	0.993
209	AZ72	0.005	0.004	0.991
210	AZ73	0.004	0.004	0.992
211	AZ74	0.005	0.004	0.991
212	AZ75	0.01	0.007	0.983
213	AZ76	0.005	0.0037	0.9913
214	AZ77	0.005	0.006	0.989
215	AZ79	0.004	0.003	0.993
216	AZ80	0.0093	0.0051	0.9856
217	AZ81	0.0099	0.0591	0.931
218	AZ82	0.005	0.005	0.99
219	AZ83	0.006	0.0046	0.9894
220	AZ84	0.007	0.0031	0.9899
221	AZ85	0.007	0.004	0.989
222	AZ87	0.003	0.004	0.993
223	AZ89	0.005	0.007	0.988
224	AZ90	0.006	0.004	0.99
225	AZ91	0.006	0.004	0.99
226	AZ92	0.0062	0.004	0.9898
227	AZ93	0.007	0.008	0.985
228	AZ94	0.006	0.0193	0.9747
229	AZ96	0.004	0.006	0.99
230	AZ97	0.009	0.004	0.987
231	AZ98	0.008	0.0045	0.9875
232	AZ99	0.0238	0.007	0.9692
233	AZ101	0.004	0.004	0.992
234	AZ102	0.0079	0.005	0.9871
235	AZ103	0.007	0.0081	0.9849
236	AZ106	0.005	0.004	0.991
237	AZ107	0.0089	0.009	0.9821
238	AZ109	0.005	0.005	0.99
239	AZ110	0.0086	0.0332	0.9581
240	AZ112	0.005	0.005	0.99
241	AZ113	0.008	0.007	0.985
242	AZ114	0.006	0.01	0.984
243	AZ115	0.0073	0.005	0.9877
244	AZ116	0.0075	0.006	0.9865
245	AZ117	0.0077	0.005	0.9873
246	AZ118	0.004	0.005	0.991
247	AZ119	0.006	0.006	0.988
248	AZ120	0.006	0.0074	0.9866
249	AZ121	0.005	0.004	0.991
250	AZ122	0.006	0.0048	0.9892
251	AZ123	0.0363	0.0946	0.8691
252	AZ124	0.008	0.0044	0.9876
253	AZ125	0.008	0.01	0.982
254	AZ126	0.0041	0.004	0.9919
255	AZ127	0.0085	0.006	0.9855
256	AZ128	0.006	0.0047	0.9893
257	AZ129	0.01	0.009	0.981
258	AZ130	0.009	0.0084	0.9826
259	AZ131	0.006	0.005	0.989
260	AZ132	0.006	0.008	0.986
261	AZ133	0.0116	0.0201	0.9684
262	AZ134	0.007	0.0158	0.9772
263	AZ135	0.0067	0.006	0.9873
264	AZ136	0.007	0.0081	0.9849
265	AZ137	0.0056	0.004	0.9904
266	AZ139	0.009	0.0054	0.9856
267	AZ140	0.005	0.003	0.992
268	AZ141	0.012	0.011	0.977
269	AZ142	0.0041	0.004	0.9919
270	AZ144	0.0083	0.0127	0.9789
271	AZ145	0.0128	0.0117	0.9755
272	AZ146	0.0113	0.013	0.9757
273	AZ148	0.005	0.006	0.989
274	AZ149	0.0059	0.006	0.9881
275	AZ150	0.0198	0.01	0.9702
276	AZ151	0.005	0.005	0.99
277	AZ152	0.0081	0.005	0.9869
278	AZ153	0.007	0.004	0.989
279	AZ154	0.003	0.004	0.993
280	AZ155	0.004	0.003	0.993
281	AZ159	0.008	0.005	0.987
282	AZ160	0.007	0.005	0.988
283	AZ161	0.005	0.0071	0.9879
284	AZ162	0.0148	0.007	0.9782
285	AZ163	0.0143	0.0139	0.9718
286	AZ164	0.007	0.004	0.989
287	AZ167	0.0164	0.005	0.9786
288	AZ168	0.005	0.0031	0.9919
289	AZ170	0.005	0.003	0.992
290	AZ171	0.006	0.003	0.991
291	AZ173	0.005	0.005	0.99
292	AZ175	0.0034	0.003	0.9936
293	AZ177	0.004	0.0039	0.9921
294	AZ178	0.0039	0.003	0.9931
295	AZ179	0.004	0.003	0.993
296	AZ180	0.006	0.004	0.99
297	AZ184	0.0064	0.004	0.9896
298	AZ186	0.005	0.004	0.991
299	AZ187	0.006	0.004	0.99
300	AZ188	0.004	0.007	0.989
301	AZ189	0.0079	0.005	0.9871
302	AZ190	0.0087	0.004	0.9873
303	AZ192	0.0368	0.008	0.9552
304	AZ193	0.0102	0.005	0.9848
305	AZ194	0.005	0.003	0.992
306	AZ195	0.006	0.0097	0.9843
307	AZ196	0.005	0.003	0.992
308	AZ198	0.0061	0.004	0.9899
309	AZ199	0.004	0.005	0.991
310	AZ200	0.003	0.003	0.994
311	AZ201	0.008	0.004	0.988
312	AZ202	0.004	0.003	0.993
313	AZ203	0.0198	0.006	0.9742
314	AZ204	0.007	0.004	0.989
315	AZ206	0.005	0.004	0.991
316	AZ208	0.006	0.005	0.989
317	AZ214	0.008	0.0075	0.9845
318	AZ217	0.013	0.022	0.965
319	AZ220	0.008	0.008	0.984
320	AZ226	0.0051	0.004	0.9909
321	AZ229	0.0051	0.008	0.9869
322	AZ232	0.006	0.0093	0.9847
323	AZ233	0.0308	0.005	0.9642
324	AZ234	0.003	0.0207	0.9763
325	AZ235	0.005	0.0044	0.9906
326	AZ236	0.007	0.024	0.969
327	AZ238	0.005	0.005	0.99
328	AZ239	0.007	0.0454	0.9476
329	AZ240	0.0101	0.0888	0.9012
330	AZ241	0.032	0.009	0.959
331	AZ242	0.007	0.005	0.988
332	AZ243	0.0081	0.185	0.8069
333	AZ244	0.0121	0.0135	0.9744
334	AZ245	0.003	0.005	0.992
335	AZ246	0.0088	0.1504	0.8408
336	AZ247	0.006	0.007	0.987
337	AZ248	0.0237	0.0116	0.9647
338	AZ249	0.0126	0.007	0.9804
339	AZ250	0.0118	0.0246	0.9636
340	AZ251	0.004	0.004	0.992
341	AZ252	0.1323	0.0328	0.8349
342	AZ253	0.0051	0.005	0.9899
343	AZ254	0.1603	0.0223	0.8174
344	AZ255	0.003	0.007	0.99
345	AZ256	0.006	0.004	0.99
346	AZ257	0.005	0.0223	0.9727
347	AZ258	0.004	0.004	0.992
348	AZ260	0.0208	0.007	0.9722
349	AZ261	0.014	0.0159	0.9701
350	AZ262	0.004	0.003	0.993
351	AZ263	0.0059	0.006	0.9881
352	AZ264	0.005	0.0061	0.9889
353	AZ265	0.008	0.0121	0.9799
354	AZ266	0.005	0.005	0.99
355	AZ267	0.0238	0.0069	0.9692
356	AZ268	0.0055	0.005	0.9895
357	AZ269	0.005	0.007	0.988
358	AZ270	0.005	0.003	0.992
359	AZ271	0.0048	0.005	0.9902
360	AZ272	0.005	0.005	0.99
361	AZ273	0.007	0.004	0.989
362	AZ274	0.0061	0.0063	0.9876
363	AZ275	0.004	0.004	0.992
364	AZ276	0.006	0.006	0.988
365	AZ277	0.004	0.004	0.992
366	AZ278	0.006	0.004	0.99
367	AZ280	0.0045	0.007	0.9885
368	AZ281	0.005	0.004	0.991
369	AZ282	0.006	0.007	0.987
370	AZ283	0.0042	0.004	0.9918
371	AZ284	0.005	0.004	0.991
372	AZ285	0.0045	0.005	0.9905
373	AZ286	0.005	0.004	0.991
374	AZ287	0.006	0.006	0.988
375	AZ289	0.004	0.004	0.992
376	AZ290	0.004	0.003	0.993
377	AZ292	0.011	0.0123	0.9767
378	AZ293	0.0091	0.004	0.9869
379	AZ294	0.011	0.006	0.983
380	AZ295	0.005	0.005	0.99
381	AZ296	0.004	0.004	0.992
382	AZ297	0.006	0.006	0.988
383	AZ298	0.009	0.005	0.986
384	AZ300	0.0049	0.003	0.9921
385	AZ301	0.004	0.004	0.992
386	AZ303	0.004	0.004	0.992
387	AZ304	0.016	0.009	0.975
388	AZ305	0.004	0.003	0.993
389	AZ307	0.004	0.004	0.992
390	AZ308	0.003	0.003	0.994
391	AZ309	0.007	0.005	0.988
392	AZ310	0.0388	0.0389	0.9223
393	AZ311	0.016	0.0108	0.9732
394	AZ313	0.1296	0.018	0.8524
395	AZ314	0.0155	0.0164	0.9681
396	AZ315	0.0066	0.004	0.9894
397	AZ317	0.006	0.0104	0.9836
398	AZ318	0.016	0.004	0.98
399	AZ319	0.0104	0.004	0.9856
400	AZ320	0.0148	0.004	0.9812
401	AZ321	0.01	0.0252	0.9648
402	AZ322	0.009	0.006	0.985
403	AZ323	0.014	0.008	0.978
404	AZ324	0.0143	0.0071	0.9786
405	AZ325	0.0171	0.0141	0.9689
406	AZ326	0.017	0.007	0.976
407	AZ327	0.0558	0.011	0.9332
408	AZ328	0.0276	0.008	0.9644
409	AZ329	0.0388	0.01	0.9512
410	AZ330	0.0719	0.013	0.9151
411	AZ331	0.0083	0.0076	0.984
412	AZ332	0.011	0.009	0.98
413	AZ333	0.1191	0.012	0.8689
414	AZ334	0.0369	0.009	0.9541
415	AZ335	0.0209	0.0118	0.9673
416	AZ336	0.027	0.0121	0.961
417	AZ337	0.0118	0.0159	0.9722
418	AZ338	0.0133	0.005	0.9817
419	AZ339	0.0158	0.006	0.9782
420	AZ341	0.0234	0.0125	0.9641
421	AZ343	0.1216	0.0136	0.8648
422	AZ344	0.0228	0.0175	0.9597
423	AZ345	0.011	0.0055	0.9835
424	AZ346	0.005	0.004	0.991
425	AZ348	0.0071	0.004	0.9889
426	AZ349	0.009	0.004	0.987
427	AZ350	0.031	0.006	0.963
428	AZ352	0.0287	0.012	0.9593
429	AZ355	0.4623	0.0192	0.5185
430	AZ357	0.009	0.0051	0.9859
431	AZ358	0.0293	0.0061	0.9646
432	AZ359	0.01	0.031	0.959
433	AZ361	0.0091	0.0159	0.975
434	AZ363	0.013	0.01	0.977
435	AZ364	0.0511	0.0153	0.9336
436	AZ365	0.0096	0.0921	0.8982
437	AZ366	0.0153	0.2532	0.7315
438	AZ368	0.009	0.0125	0.9785
439	AZ369	0.1419	0.0275	0.8306
440	AZ370	0.0077	0.006	0.9863
441	AZ371	0.008	0.0066	0.9854
442	AZ373	0.007	0.0072	0.9858
443	AZ374	0.004	0.0178	0.9782
444	AZ375	0.021	0.0159	0.9631
445	CROATIA1	0.9041	0.0348	0.0611
446	CROATIA2	0.976	0.0075	0.0165
447	CROATIA3	0.8566	0.007	0.1364
448	CROATIA4	0.9718	0.009	0.0192
449	CROATIA5	0.9781	0.0078	0.0141
450	CROATIA6	0.3987	0.5869	0.0144
451	CROATIA8	0.0262	0.9416	0.0322
452	CROATIA10	0.9674	0.0129	0.0196
453	CROATIA11	0.9485	0.006	0.0455
454	CROATIA30	0.846	0.007	0.147
455	CROATIA31	0.0503	0.9437	0.006
456	CROATIA32	0.0208	0.9742	0.005
457	CROATIA33	0.0156	0.9788	0.0055
458	CROATIA34	0.019	0.9765	0.0045
459	CROATIA35	0.2847	0.7051	0.0102
460	CROATIA36	0.1806	0.8134	0.006
461	CROATIA37	0.0707	0.8229	0.1065
462	CROATIA38	0.6468	0.2082	0.145
463	CROATIA39	0.7226	0.0316	0.2458
464	CROATIA40	0.0858	0.8891	0.0251
465	CROATIA42	0.842	0.152	0.0059
466	CROATIA43	0.7596	0.2354	0.005
467	CROATIA44	0.763	0.1527	0.0844
468	CROATIA45	0.173	0.3145	0.5124
469	CROATIA46	0.5083	0.437	0.0548
470	CROATIA47	0.8754	0.0233	0.1012
471	CROATIA48	0.8869	0.0583	0.0549
472	CROATIA49	0.6991	0.2765	0.0244
473	CROATIA50	0.1208	0.8136	0.0656
474	CROATIA51	0.4535	0.415	0.1315
475	CROATIA52	0.7497	0.1651	0.0852
476	CROATIA53	0.0109	0.9824	0.0067
477	CROATIA54	0.0108	0.9823	0.0068
478	CROATIA55	0.0109	0.9823	0.0068
479	CROATIA56	0.0225	0.8604	0.1171
480	CROATIA57	0.7447	0.0227	0.2327
481	CROATIA58	0.7448	0.0226	0.2326
482	CROATIA59	0.1054	0.8218	0.0729
483	AIRÉN	0.0041	0.9929	0.003
484	ALARIJE	0.005	0.991	0.004
485	ALBARIÑO	0.9082	0.0848	0.007
486	ALBILLO ALBACETE	0.02	0.974	0.006
487	ALBILLO MADRID	0.0114	0.9746	0.014
488	ALBILLO MAYOR	0.0217	0.9581	0.0202
489	ALBILLO REAL	0.008	0.988	0.004
490	ALCAÑON	0.0111	0.9769	0.012
491	ALLARÉN	0.1721	0.821	0.0069
492	BAGA	0.4511	0.5379	0.011
493	BARRADOS DAS MOSCAS	0.0787	0.8542	0.0672
494	BATISTA	0.0475	0.9445	0.008
495	BENEDICTO	0.0186	0.9664	0.015
496	BERMEJUELA	0.3079	0.6787	0.0135
497	BLANQUILIÑA	0.1112	0.8698	0.0189
498	BOBAL	0.009	0.9593	0.0317
499	BOCALILLA	0.0187	0.9723	0.009
500	BRUJIDERA	0.0064	0.9622	0.0315
501	CAGARRIZO	0.0801	0.9039	0.016
502	CAIÑO BLANCO	0.9811	0.0129	0.006
503	CAIÑO LONGO	0.6335	0.3553	0.0113
504	CAIÑO TINTO	0.4902	0.4903	0.0195
505	CALLET	0.0197	0.9683	0.012
506	CAÑORROYO	0.01	0.9799	0.0101
507	CARRASQUÍN	0.4882	0.4862	0.0256
508	CASTELLANA BLANCA	0.0988	0.8912	0.01
509	CIGÜENTE	0.0162	0.9799	0.004
510	COLORAILLO	0.0482	0.7758	0.176
511	CORAZÓN DE CABRITO	0.006	0.989	0.0051
512	CUATENDRA	0.1245	0.8538	0.0217
513	DERECHERO MUNIESA	0.013	0.983	0.004
514	DORADILLA	0.0094	0.9835	0.0071
515	EPERO GALL	0.007	0.9881	0.0049
516	ESCURSACH	0.0365	0.9594	0.0041
517	ESPADEIRO	0.4779	0.5152	0.0069
518	FERNANDELLA	0.0078	0.9822	0.01
519	FERRÓN	0.9391	0.0519	0.009
520	FOGONEU	0.0118	0.9843	0.0039
521	FORASTERA	0.0122	0.9818	0.006
522	FORCALLAT TINTO(E05)	0.012	0.982	0.006
523	FUMAT	0.007	0.988	0.005
524	GABRIELA	0.008	0.986	0.006
525	GARNACHA TINTA	0.1372	0.8518	0.011
526	GARRIDO FINO	0.005	0.991	0.004
527	GARRIDO MACHO	0.005	0.991	0.004
528	GIRÓ	0.009	0.987	0.004
529	GODELLO	0.3017	0.6822	0.0161
530	GORGOLLASA	0.018	0.978	0.004
531	GRACIANO	0.0209	0.9682	0.0109
532	GREG	0.0225	0.9696	0.0079
533	GRUMIER	0.008	0.9781	0.014
534	GUALARIDO	0.01	0.977	0.013
535	JAÉN	0.009	0.985	0.006
536	JAÉN TINTO	0.008	0.987	0.005
537	LAIRÉN	0.0208	0.9722	0.007
538	LEGIRUELA	0.0434	0.9476	0.009
539	LISTAN HUELVA	0.004	0.992	0.004
540	LISTÁN NEGRO	0.007	0.986	0.007
541	LOUREIRA BLANCA	0.3987	0.5933	0.008
542	MACABEO	0.0167	0.9566	0.0267
543	MALVAR	0.008	0.987	0.005
544	MALVASÍA BLANCA	0.0237	0.9552	0.0211
545	MALVASÍA DE LANZAROTE	0.3026	0.6891	0.0084
546	MALVASÍA DE SITGES	0.2173	0.7767	0.006
547	MANDÓN	0.0118	0.9812	0.007
548	MANSES TIBBUS	0.004	0.993	0.003
549	MANTO NEGRO	0.0049	0.989	0.0061
550	MANTUO	0.004	0.992	0.004
551	MARFAL	0.006	0.989	0.005
552	MATURANA	0.7821	0.2076	0.0103
553	MAZUELO	0.0193	0.9717	0.009
554	MENCIA	0.0342	0.9538	0.012
555	MERENZAO	0.426	0.5621	0.0119
556	MERSEGUERA	0.0112	0.9818	0.007
557	MOLINERA	0.0054	0.9863	0.0083
558	MONASTRELL	0.024	0.9691	0.007
559	MONDRAGÓN	0.0171	0.9757	0.0072
560	MORATE	0.1261	0.8225	0.0515
561	MORAVIA	0.004	0.9917	0.0043
562	MORISCA	0.5987	0.3894	0.012
563	MORISTEL	0.0174	0.9655	0.0172
564	MOSCATEL ANGUES	0.005	0.989	0.006
565	MOSCATEL DE ALEJANDRÍA	0.0145	0.9805	0.005
566	MOSCATEL GRANO MENUDO	0.0219	0.9741	0.004
567	MOSCATEL NEGRA	0.006	0.99	0.004
568	MOURATÓN	0.0431	0.9479	0.009
569	NEGRAMOLL	0.008	0.9858	0.0062
570	Negrón de Aldán	0.1619	0.8226	0.0155
571	ONDARRABI BELTZA	0.941	0.0472	0.0118
572	PALOMINO	0.006	0.986	0.008
573	PAMPOLAT DE SAGUNTO	0.0098	0.9852	0.005
574	PAMPOLAT GIRAT	0.0209	0.9722	0.007
575	PANSA ROSA	0.1316	0.7937	0.0747
576	PARDILLO	0.009	0.9853	0.0057
577	PARDUCA	0.1523	0.8396	0.0081
578	PARELLADA	0.0063	0.9889	0.0048
579	PARRALETA	0.0434	0.9479	0.0087
580	PEDRAL	0.1963	0.7459	0.0577
581	PEDRO LUIS	0.006	0.985	0.009
582	PEDRO XIMÉNEZ CANARIO	0.4823	0.5018	0.016
583	PERRUNO	0.007	0.988	0.005
584	Picapoll	0.1585	0.8385	0.003
585	PIRIQUITA	0.1431	0.8481	0.0088
586	PLANTA FINA	0.005	0.9896	0.0054
587	PLANTA NOVA	0.0121	0.9809	0.007
588	PRIETO PICUDO	0.5755	0.4115	0.013
589	PUESTO MAYOR	0.0779	0.9076	0.0145
590	QUIEBRATINAJAS ROSA	0.0266	0.9664	0.007
591	QUIGAT	0.0729	0.9221	0.005
592	RAYADA MELONERA	0.005	0.99	0.005
593	REDONDAL	0.539	0.451	0.01
594	REY	0.0447	0.9513	0.004
595	ROCIA	0.009	0.985	0.006
596	ROJAL	0.008	0.985	0.007
597	RUFETE	0.0314	0.9384	0.0302
598	SABATÉ	0.0136	0.9776	0.0088
599	SABRO	0.0152	0.9808	0.004
600	SALCEÑO BLANCO	0.0499	0.9416	0.0085
601	SALVADOR	0.01	0.9811	0.0089
602	SEÑÁ	0.0777	0.9069	0.0154
603	SOUSÓN	0.895	0.0845	0.0204
604	SUMOLL	0.0192	0.9768	0.004
605	TARRAGONÍ	0.0119	0.985	0.0031
606	TEMPRANILLO	0.0205	0.955	0.0245
607	TETONA	0.013	0.9808	0.0062
608	TINTA FRANCISCA	0.3724	0.582	0.0456
609	TINTO GALLEGO	0.0941	0.9019	0.004
610	TINTO NAVALCARNERO	0.0111	0.9819	0.007
611	TINTO VELASCO	0.007	0.988	0.005
612	TORRALBA	0.005	0.991	0.004
613	TORRONTÉS	0.0417	0.9503	0.008
614	TORRONTÉS DE MONTILLA	0.005	0.986	0.009
615	TORTOSÍ	0.0369	0.9371	0.0259
616	TREIXADURA	0.0318	0.9612	0.007
617	TREPAT	0.0079	0.9891	0.003
618	TROBAT	0.2718	0.6818	0.0464
619	VERDEJO	0.6974	0.2865	0.0162
620	VERDEJO DE SALAMANCA	0.0079	0.9811	0.011
621	VERDIL	0.008	0.985	0.0069
622	VERUES_HUARTE	0.1041	0.8556	0.0403
623	VIDADILLO	0.0088	0.9832	0.008
624	VIJIRIEGO	0.008	0.986	0.006
625	VIÑATE	0.011	0.9634	0.0256
626	XAREL,LO	0.0206	0.9634	0.016
627	ZALEMA	0.005	0.989	0.006
628	ARVINE PETITE	0.5334	0.4556	0.011
629	AUBUN	0.0878	0.9042	0.008
630	AUXÉRROIS	0.3415	0.6495	0.009
631	CABERNET FRANC	0.6491	0.2601	0.0908
632	CABERNET SAUVIGNON	0.3908	0.5564	0.0528
633	COT	0.8251	0.0884	0.0865
634	Chardonnay	0.5263	0.4644	0.0093
635	Chenin Blanc	0.3685	0.6215	0.01
636	DIMYAT	0.0231	0.9729	0.004
637	FOLLE BLANCHE	0.0867	0.9033	0.01
638	GAMMAY	0.3803	0.6147	0.005
639	GARNACHA FRANCESA	0.0247	0.9703	0.005
640	GARNACHO (MORRASTEL-BOUSCHET)	0.0667	0.9129	0.0204
641	GEUCHE BLANCHE	0.1071	0.8884	0.0045
642	KERNER	0.2095	0.7845	0.006
643	Primitivo	0.012	0.98	0.008
644	MALVASIA CANDIA	0.1284	0.7983	0.0734
645	MARSANNE	0.5425	0.4525	0.005
646	MONTEPULCIANO	0.0434	0.9431	0.0135
647	MORETO DO DAO	0.0268	0.9632	0.01
648	PETIT VERDOT	0.9701	0.021	0.0089
649	PINOT MEUNIER	0.6557	0.3353	0.009
650	Riesling	0.6146	0.3807	0.0046
651	ROUSSANNE	0.1017	0.8893	0.009
652	SAUVIGNON BLANC	0.5702	0.4011	0.0287
653	SEMILLON	0.0354	0.9599	0.0047
654	Syrah	0.3409	0.6521	0.007
655	TANNAT	0.2682	0.7218	0.01
656	TOCAI FRIULANO	0.051	0.944	0.005
657	TORTOZÓN	0.0173	0.9697	0.013
658	Trebbiano toscano	0.007	0.985	0.008
659	VIOGNIER	0.2472	0.7468	0.006
660	SS-3.1 bis	0.992	0.005	0.003
661	SS-3.2 bis	0.992	0.004	0.004
662	SS-3.5	0.992	0.003	0.005
663	SS-3.5 bis	0.9918	0.0042	0.004
664	S-1.1 bis	0.9937	0.0033	0.003
665	S-1.2 bis	0.9419	0.006	0.0521
666	S-1.3 bis	0.993	0.003	0.004
667	S-1.5	0.99	0.004	0.006
668	S-1.6 bis	0.9849	0.004	0.0111
669	S-1.7	0.9912	0.0048	0.004
670	S-1.9	0.9811	0.0159	0.003
671	S-2.14 bis	0.992	0.005	0.003
672	S-2.3 bis	0.993	0.004	0.003
673	S-2.10	0.9823	0.0147	0.0031
674	S-2.9 bis	0.992	0.004	0.004
675	S-3.2 bis	0.9939	0.003	0.0031
676	S-3.5 bis	0.992	0.004	0.004
677	S-3.6 bis	0.9742	0.0069	0.0189
678	FR-1.1	0.992	0.004	0.004
679	FR-1.2 bis	0.991	0.004	0.005
680	FR-1.3 bis	0.9927	0.004	0.0033
681	FR-1.4	0.988	0.004	0.008
682	FR-2.2	0.987	0.004	0.009
683	SS-6.3 bis	0.981	0.005	0.0141
684	SS-6.5 bis	0.993	0.004	0.003
685	SS-6.6 bis	0.9863	0.0036	0.0101
686	SS-7.1 bis	0.993	0.004	0.003
687	SS-7.2 bis	0.992	0.004	0.004
688	SS-7.4 bis	0.99	0.004	0.006
689	LE-1.1	0.8369	0.1511	0.012
690	LE-1.2 bis	0.7814	0.2076	0.011
691	O-1.1 bis	0.9826	0.0064	0.011
692	O-1.2 bis	0.992	0.004	0.004
693	O-1.4 bis	0.9881	0.0069	0.005
694	O-1.5	0.9811	0.0149	0.004
695	O-1.5 bis	0.9907	0.004	0.0053
696	O-1.6 bis	0.9812	0.0108	0.0081
697	O-1.9	0.9573	0.0148	0.0279
698	SS-1.1 bis	0.992	0.003	0.005
699	SS-1.2 bis	0.99	0.004	0.006
700	BI-1.1 bis	0.9937	0.0033	0.003
701	BI-1.3 bis	0.994	0.003	0.003
702	NA-1.1 bis	0.9909	0.004	0.0051
703	NA-1.3 bis	0.9642	0.0308	0.005
704	NA-1.4 bis	0.9886	0.0044	0.007
705	NA-2.1 bis	0.991	0.005	0.004
706	NA-2.2 bis	0.991	0.005	0.004
707	NA-2.3 bis	0.9833	0.0127	0.004
708	NA-2.4 bis	0.988	0.004	0.008
709	NA-2.5 bis	0.9868	0.0051	0.0081
710	NA-3.1 bis	0.992	0.004	0.004
711	NA-3.14	0.968	0.023	0.009
712	NA-3.2 bis	0.992	0.005	0.003
713	NA-3.3 bis	0.988	0.007	0.005
714	VI-1.1 bis	0.985	0.011	0.004
715	VI-1.2	0.991	0.006	0.003
716	VI-2.1 bis	0.9718	0.0212	0.0071
717	VI-2.3 bis	0.99	0.006	0.004
718	VI-2.5 bis	0.9659	0.025	0.0091
719	VI-2.8 bis	0.991	0.006	0.003
720	VI-2.9	0.9917	0.004	0.0043
721	CA-11.1	0.5778	0.4129	0.0094
722	CA-11.3	0.5533	0.4397	0.007
723	CA-11.4	0.5461	0.4471	0.0067
724	CA-12.3	0.859	0.1285	0.0124
725	CA-12.4	0.9647	0.0303	0.005
726	CA-12.5	0.986	0.01	0.004
727	CA-12.6	0.98	0.0151	0.005
728	CA-2.10	0.5514	0.4306	0.0179
729	CA-2.2	0.987	0.008	0.005
730	CA-2.2 bis	0.9744	0.0196	0.0061
731	CA-2.5	0.5956	0.3939	0.0106
732	CA-2.7 bis	0.9298	0.0562	0.014
733	CA-2.8	0.7722	0.2071	0.0207
734	CA-2.9	0.5181	0.4779	0.004
735	CA-2.9 bis	0.7511	0.2403	0.0086
736	CA-3.1	0.952	0.042	0.006
737	CA-3.2	0.9346	0.0594	0.006
738	CA-4.1	0.7135	0.2745	0.012
739	CA-4.4	0.7364	0.1756	0.0881
740	CA-4.7	0.7868	0.2082	0.005
741	CA-5.1	0.2949	0.7001	0.005
742	CA-5.2	0.5864	0.4096	0.004
743	CA-6.1	0.3122	0.6838	0.004
744	CA-8.1	0.5641	0.4171	0.0188
745	CA-8.2	0.6713	0.3087	0.0199
746	CA-8.6	0.6479	0.3402	0.0119
747	CA-8.7	0.4723	0.5238	0.004
748	CA-9.1	0.989	0.007	0.004
749	CA-9.3	0.776	0.218	0.006
750	CA-9.7	0.5706	0.4254	0.004
751	MA-1.1	0.6387	0.3573	0.004
752	MA-1.5	0.3382	0.6571	0.0047
753	MA-2.11	0.9625	0.0295	0.008
754	MA-2.2	0.8462	0.1212	0.0326
755	MA-2.4	0.9729	0.0201	0.007
756	MA-2.7	0.6988	0.2932	0.008
757	MA-2.8	0.8676	0.1129	0.0195
758	CO-1.1	0.5881	0.4049	0.0069
759	CO-1.4	0.6415	0.337	0.0215
760	CO-1.5	0.9742	0.0168	0.009
761	CO-1.8	0.8677	0.1243	0.008
762	CO-2.1	0.8125	0.1785	0.009
763	CO-2.2	0.545	0.4441	0.011
764	CO-2.5	0.9078	0.085	0.0073
765	CO-3.2	0.6665	0.3285	0.005
766	CO-3.7	0.6318	0.3622	0.006
767	CO-3.8	0.797	0.1828	0.0201
768	CO-4.1	0.8534	0.1367	0.0099
769	CO-4.3	0.9412	0.0448	0.014
770	CO-4.4	0.6715	0.3205	0.008
771	CO-4.7	0.9204	0.0726	0.007
772	CO-4.8	0.514	0.481	0.005
773	CO-4.9	0.979	0.016	0.005
774	CO-5.1	0.9187	0.0643	0.017
775	CO-5.4	0.9337	0.0583	0.008
776	CO-5.5	0.9829	0.01	0.0071
777	J-1.1	0.7496	0.2396	0.0108
778	J-1.4	0.7003	0.2937	0.006
779	J-1.5	0.992	0.004	0.004
780	J-1.8	0.9705	0.0175	0.012
781	J-2.1	0.99	0.004	0.006
782	J-2.10	0.9766	0.0064	0.017
783	J-2.11	0.984	0.005	0.011
784	J-2.3	0.991	0.003	0.006
785	J-2.4	0.5414	0.4456	0.013
786	J-2.6	0.9823	0.005	0.0127
787	J-2.8	0.981	0.006	0.013
788	J-2.9	0.9718	0.007	0.0212
789	SE-1.1	0.9168	0.0601	0.0231
790	SE-1.2	0.942	0.05	0.008
791	SE-1.4	0.9245	0.0694	0.0061
792	SE-1.5	0.6633	0.0344	0.3023
793	SE-1.6	0.8713	0.113	0.0157
794	SE-2.1	0.5793	0.3885	0.0322
795	SE-2.3	0.9327	0.0603	0.007
796	SE-2.4	0.9129	0.0821	0.005
797	SE-2.5	0.98	0.013	0.0069
798	SE-2.6	0.6465	0.3193	0.0341
799	SE-2.7	0.9609	0.017	0.0221
800	SE-2.8	0.8669	0.1252	0.0079
801	SE-3.4	0.9405	0.0435	0.0161
802	SE-3.6	0.9345	0.0555	0.01
803	SE-3.7	0.8352	0.1459	0.0189
804	SE-5.1	0.9497	0.0433	0.007
805	SE-5.3	0.9715	0.0195	0.009
806	SE-5.4	0.974	0.0141	0.012
807	BA-1.1	0.9515	0.0425	0.006
808	BA-1.3	0.9929	0.004	0.0031
809	BA-1.6	0.9412	0.0528	0.006
810	BA-2.1	0.7629	0.2088	0.0283
811	BA-2.2	0.9552	0.0289	0.0159
812	BA-2.3	0.9485	0.0334	0.0181
813	BA-2.4 bis	0.7261	0.2209	0.053
814	BA-2.5	0.9263	0.0657	0.008
815	CC-1.1	0.9878	0.0049	0.0072
816	CC-1.2	0.9248	0.0702	0.005
817	CC-1.5	0.9618	0.0332	0.005
818	CC-1.6	0.9776	0.0184	0.004
819	CR-1.1	0.6681	0.3223	0.0096
820	CR-1.2	0.5364	0.4585	0.0052
821	CR-1.5	0.9416	0.0473	0.0111
822	CR-1.6	0.9432	0.0401	0.0167
823	CR-1.7	0.9885	0.0071	0.0045
824	PT-1.3	0.6305	0.3448	0.0247
825	PT-1.4	0.8208	0.098	0.0812
826	PT-1.5	0.8918	0.0442	0.064
827	H-7.1 bis	0.989	0.007	0.004
828	H-1.1	0.6769	0.2828	0.0403
829	H-1.3	0.7443	0.2497	0.006
830	H-3.1	0.9298	0.0208	0.0494
831	H-4.1	0.9127	0.0743	0.013
832	H-5.1	0.9218	0.0662	0.0121
833	H-6.1	0.991	0.005	0.004
834	H-6.3	0.9678	0.0262	0.006
835	H-6.4	0.988	0.006	0.006
836	H-6.5	0.9861	0.0089	0.005
837	H-6.6	0.952	0.032	0.016
838	H-6.7	0.985	0.007	0.008
839	H-6.8	0.978	0.017	0.005
840	H-7.2	0.9834	0.0116	0.005
841	H-7.3	0.9862	0.008	0.0058
842	H-7.5	0.9859	0.0079	0.0061
843	H-7.7	0.989	0.007	0.004
844	H-7.8	0.979	0.01	0.011
845	CA-13.1	0.3895	0.6016	0.0089
846	CA-13.2	0.969	0.018	0.013
847	CA-13.3	0.8501	0.1449	0.005
848	CA-13.4	0.9812	0.0141	0.0047
849	CA-13.6	0.908	0.0822	0.0098
850	CA-13.7	0.646	0.349	0.005
851	CA-13.8	0.9446	0.0504	0.005
852	234	0.0128	0.8928	0.0944
853	adreulatkhelkana	0.006	0.9721	0.0219
854	aghbij	0.005	0.986	0.009
855	akomshtali	0.0238	0.9551	0.0211
856	aladasturi	0.0877	0.5891	0.3232
857	alexandrouli	0.0058	0.9569	0.0372
858	amlakhu	0.0469	0.8006	0.1524
859	anadasuri	0.0199	0.9754	0.0047
860	ananura	0.014	0.968	0.018
861	argvetula	0.0295	0.9615	0.009
862	argvetuli sapere	0.0078	0.9756	0.0166
863	ASPINDZURA	0.008	0.9346	0.0574
864	ASURETULI SHAVI	0.038	0.9212	0.0408
865	ATCHARULI TETRI	0.2294	0.5793	0.1912
866	AVASIRKHVA	0.017	0.9407	0.0423
867	BADAGI	0.3605	0.622	0.0175
868	BADAGITbilisi	0.3132	0.6605	0.0263
869	BATOMURA	0.018	0.9171	0.0649
870	BAZALETURI	0.004	0.9608	0.0352
871	BROLA	0.0168	0.929	0.0541
872	BUERA	0.004	0.988	0.008
873	BZVANURA	0.005	0.991	0.004
874	CHINURI	0.008	0.9822	0.0098
875	CHITISTVALA KAKHURI	0.0076	0.926	0.0663
876	CHKHAVERI	0.022	0.771	0.2069
877	CHKHUTCHESHI	0.005	0.991	0.004
878	DANAKHARULI	0.0154	0.9374	0.0472
879	DIDSHAVI	0.0072	0.9858	0.007
880	DJANI	0.0126	0.9734	0.014
881	DJANI BAKHVIS	0.1329	0.7692	0.0979
882	DJINESHI	0.0262	0.9618	0.012
883	DJVARI	0.006	0.9026	0.0914
884	DZELSHAVI OBCHURI	0.0073	0.9847	0.008
885	DZIGANIDZIS SHAVI	0.098	0.8743	0.0277
886	DZVELI ALEKSANDROULI	0.024	0.9672	0.0088
887	ENDELADZIS SHAVI	0.006	0.9668	0.0272
888	GABEKHOURI TSITELI	0.022	0.8872	0.0908
889	GHRUBELA KARTLIS	0.0082	0.9603	0.0316
890	GHVANURA	0.0099	0.9591	0.031
891	GHVINIS TSITELI	0.01	0.9838	0.0062
892	GOMIS TETRI	0.005	0.9186	0.0764
893	GORULA	0.0054	0.9771	0.0175
894	GORULI MTSVANE	0.0275	0.934	0.0385
895	IKALTOS TSITELI	0.0081	0.876	0.116
896	JINESHI	0.0119	0.9817	0.0064
897	KAKHIS TETRA	0.0081	0.9859	0.006
898	KAMURI SHAVI	0.0181	0.7179	0.264
899	KATCHITCHI	0.0149	0.9771	0.008
900	KHAPSHIRA	0.0275	0.9524	0.02
901	KHARISTVALA KOLKHURI	0.0211	0.9729	0.006
902	KHARISTVALA SHAVI	0.004	0.9757	0.0203
903	Khikhvi	0.008	0.9769	0.0151
904	KHUSHIA SHAVI	0.0291	0.7364	0.2344
905	KRAKHUNA	0.009	0.9352	0.0558
906	KTSIA	0.008	0.8807	0.1113
907	KVELOURI	0.0211	0.9729	0.006
908	MAGHLARI SHAVI	0.0238	0.7997	0.1766
909	MAGHLARI TVRINA	0.0801	0.7588	0.1611
910	MAMUKAS VAZI	0.0245	0.9657	0.0098
911	MARGULI SAPERE	0.037	0.6745	0.2885
912	MGALOBLISHVILI	0.0135	0.9018	0.0846
913	MSKHVILTVALA TETRI	0.008	0.985	0.007
914	MTSVANE AVREKHI	0.012	0.9678	0.0202
915	MTSVANE KAKHURI	0.0096	0.9327	0.0577
916	MUJURETULI	0.007	0.9511	0.0419
917	NOSHRIO	0.0341	0.9381	0.0278
918	OJALESHI	0.0299	0.9591	0.0109
919	OKHTOURA	0.0304	0.9341	0.0356
920	OPOURA	0.028	0.9659	0.0061
921	ORBELURI OJALESHI	0.011	0.9737	0.0153
922	ORONA	0.0333	0.9528	0.0139
923	OTSKHANURI SAPERE	0.0162	0.9795	0.0043
924	PANESHI	0.0146	0.9744	0.011
925	PORTOKA	0.0805	0.9001	0.0195
926	RKATSITELI	0.006	0.981	0.013
927	RKATSITELI VARDISPERI	0.005	0.988	0.007
928	RKO SHAVI	0.0385	0.8766	0.0849
929	SAMARKHI	0.0324	0.5112	0.4564
930	SAPENA	0.0112	0.8018	0.1871
931	SAPERAVI	0.0139	0.8754	0.1107
932	SAPERAVI ATENIS	0.0208	0.9196	0.0596
933	SAPERAVI GRDZELMTEVANA	0.0142	0.7534	0.2324
934	SATSURAVI	0.0119	0.9088	0.0793
935	SEURA	0.009	0.6663	0.3247
936	SHAVI KURDZENI	0.011	0.972	0.017
937	SHAVKAPITO	0.008	0.948	0.044
938	SHONURI	0.0183	0.953	0.0287
939	SKHILATUBANI	0.046	0.9033	0.0508
940	TAMARIS VAZI	0.011	0.9737	0.0153
941	TAVKVERI	0.0471	0.8324	0.1205
942	TCHETCHIPESHI	0.0483	0.9459	0.0058
943	TCHODI SALKHINOSI	0.3094	0.6734	0.0172
944	TCHUMUTA	0.1438	0.6972	0.159
945	TCHVITILURI	0.3935	0.5213	0.0852
946	TITA KARTLIS	0.007	0.988	0.005
947	TKBILI QURDZENI	0.0467	0.9092	0.0441
948	TKVLAPA SHAVI	0.0179	0.9516	0.0305
949	TQUPKVIRTA	0.007	0.824	0.169
950	TSITELOURI	0.0119	0.7751	0.213
951	TSITSKA	0.0063	0.9534	0.0403
952	TSNORIS TETRA	0.004	0.9904	0.0056
953	TSOLIKOURI	0.006	0.8556	0.1384
954	TSOLIKOURI MTSVIVANI	0.007	0.8403	0.1527
955	TSQOBILA	0.0849	0.8344	0.0807
956	TSULUKIDZIS TETRA	0.009	0.986	0.005
957	UBAKLURI	0.004	0.99	0.006
958	USAKHELOURI	0.012	0.9815	0.0065
959	VAZISUBNIS TSITELI	0.0144	0.9686	0.017
960	VERTQVITCHALIS TETRI	0.0335	0.5848	0.3818
961	ZAKATALIS TETRI	0.008	0.9799	0.0121
962	ZAKATALIS TSITELI	0.007	0.9585	0.0345
963	ZERDAGI	0.0429	0.8694	0.0877
964	Bagitchala03	0.007	0.5908	0.4022
965	Baisubani01	0.0073	0.5687	0.424
966	Zhinvali01	0.008	0.4993	0.4927
967	Sabue07	0.0102	0.6761	0.3138
968	Sagubari01	0.0152	0.3442	0.6406
969	Samebis seri02	0.0646	0.0948	0.8405
970	Ramishvili110/298	0.005	0.6747	0.3203
971	Ramishvili1827	0.0197	0.9003	0.08
972	RamishviliRuisi2	0.005	0.6984	0.2966
973	Nakhiduri02a	0.0208	0.3374	0.6418
974	Nakhiduri02	0.1133	0.1355	0.7512
975	Nakhiduri06	0.1011	0.8556	0.0432
976	Nakhiduri07	0.0056	0.4692	0.5252
977	Nakhiduri36	0.005	0.4127	0.5823
978	Ninotsminda01	0.0237	0.5307	0.4456
979	Ninotsminda02	0.0101	0.3108	0.6792
980	Ninotsminda12	0.008	0.0517	0.9403
981	Misaktsieli02	0.006	0.5034	0.4906
982	Miskatsieli03	0.1939	0.2698	0.5364
983	Chachkhriala01	0.006	0.3179	0.6761
984	Kvetari04	0.008	0.3569	0.6351
985	Kvetari10	0.0058	0.173	0.8211
986	Kvetari19	0.0209	0.5956	0.3835
987	Meneso - 01	0.01	0.7864	0.2036
988	Meneso - 02	0.0672	0.8529	0.0799
989	Bagitchala - 05	0.0147	0.5247	0.4605
990	Misaktsieli - 05	0.0206	0.5958	0.3836
991	Nakhiduri - 03	0.0104	0.9399	0.0497
992	Nakhiduri - 05	0.015	0.7201	0.265
993	Nakhiduri - 09	0.1721	0.6625	0.1654
994	Sabue - 03	0.0676	0.7586	0.1738
995	Kvetari - 01	0.005	0.7907	0.2043
996	Kvetari - 05	0.0061	0.9519	0.0421
997	Kvetari - 13	0.0794	0.6279	0.2927
998	Ninotsminda - 04	0.012	0.7361	0.2519
999	Ninotsminda - 08	0.0395	0.9455	0.015
1000	Ninotsminda - 09	0.005	0.979	0.016
1001	Ninotsminda - 10	0.007	0.6984	0.2946
1002	Ninotsminda - 11	0.0866	0.5585	0.3549
1003	Ninotsminda - 13	0.0598	0.7151	0.2251
1004	Shirikhevi 03	0.01	0.7566	0.2334
1005	Shirikhevi 04	0.0525	0.7968	0.1507
1006	Delisi 05	0.0119	0.9601	0.028
1007	Delisi 06	0.013	0.9495	0.0375
1008	Delisi 03 (lab. #34)	0.0729	0.7755	0.1516
1009	GEO W GEN. 17	0.0723	0.6322	0.2955
1010	2A	0.9507	0.0388	0.0105
1011	2C	0.9797	0.008	0.0123
1012	3AB	0.99	0.006	0.004
1013	3B	0.992	0.004	0.004
1014	3C	0.9805	0.0126	0.0068
1015	4B	0.9465	0.0326	0.0209
1016	5A	0.99	0.005	0.005
1017	5B	0.608	0.378	0.014
1018	6A	0.9453	0.039	0.0157
1019	6E	0.976	0.02	0.004
1020	6E2	0.9763	0.0197	0.004
1021	6F	0.986	0.008	0.006
1022	10A	0.983	0.011	0.006
1023	10E	0.99	0.005	0.005
1024	10L	0.9675	0.0265	0.006
1025	10P	0.9668	0.0153	0.0179
1026	14A	0.8438	0.1487	0.0075
1027	15D	0.989	0.005	0.006
1028	18A	0.976	0.006	0.018
1029	20C	0.8178	0.008	0.1742
1030	23B	0.989	0.005	0.006
1031	24B	0.986	0.007	0.007
1032	25B	0.9819	0.0121	0.006
1033	27C	0.99	0.004	0.006
1034	28G	0.989	0.007	0.004
1035	29B	0.9849	0.0101	0.005
1036	30E	0.99	0.006	0.004
1037	30G	0.992	0.003	0.005
1038	30H	0.9692	0.009	0.0219
1039	30I	0.985	0.008	0.007
1040	30Q	0.9798	0.0091	0.0111
1041	30R	0.9818	0.006	0.0122
1042	31A	0.8985	0.0697	0.0317
1043	31B	0.9874	0.006	0.0066
1044	31E	0.986	0.01	0.004
1045	31G	0.9877	0.0063	0.006
1046	32A	0.8919	0.0595	0.0486
1047	33A	0.9721	0.0189	0.009
1048	33C	0.9749	0.0191	0.006
1049	33F	0.9752	0.0191	0.0056
1050	33G	0.9762	0.0208	0.003
1051	34A	0.9709	0.0101	0.0191
1052	34B	0.9798	0.006	0.0142
1053	35A	0.9471	0.0282	0.0247
1054	35B	0.9879	0.007	0.0051
1055	35D	0.988	0.007	0.005
1056	36C	0.9844	0.0106	0.005
1057	36D	0.991	0.005	0.004
1058	36E	0.9851	0.006	0.0089
1059	36G	0.9837	0.0064	0.0099
1060	37A	0.983	0.006	0.011
1061	37B	0.989	0.005	0.006
1062	37C	0.989	0.006	0.005
1063	38A	0.8814	0.1036	0.0151
1064	39A	0.989	0.005	0.006
1065	40A	0.9856	0.0074	0.007
1066	40C	0.97	0.0219	0.0081
1067	41B	0.9646	0.0101	0.0253
1068	41D	0.9829	0.005	0.0121
1069	41F	0.9761	0.0068	0.0171
1070	42A	0.9101	0.0732	0.0166
1071	42B	0.9202	0.0554	0.0244
1072	42D	0.986	0.01	0.004
1073	42E	0.9669	0.0266	0.0065
1074	43A	0.9611	0.0234	0.0155
1075	43B	0.8003	0.1886	0.0111
1076	44C	0.9812	0.0148	0.004
1077	44G	0.981	0.0081	0.0109
1078	44I	0.9569	0.0145	0.0286
1079	45B	0.99	0.005	0.005
1080	45D	0.9909	0.0051	0.004
1081	46A	0.9768	0.0172	0.006
1082	46B	0.987	0.009	0.004
1083	46C	0.9814	0.0146	0.004
1084	46D	0.98	0.014	0.006
1085	46E	0.9776	0.0171	0.0053
1086	46G	0.8976	0.0416	0.0609
1087	46I	0.9458	0.0482	0.006
1088	46N	0.991	0.004	0.005
1089	46Q	0.9324	0.0589	0.0087
1090	47A	0.991	0.005	0.004
1091	47C	0.9386	0.0564	0.005
1092	47D	0.8631	0.1307	0.0062
1093	47E	0.982	0.0099	0.0081
1094	47G	0.9755	0.0185	0.006
1095	47H	0.97	0.021	0.009
1096	47I	0.9766	0.011	0.0124
1097	47M	0.984	0.011	0.005
1098	48D	0.992	0.004	0.004
1099	48F	0.9668	0.0122	0.0209
1100	48G	0.991	0.005	0.004
1101	48L	0.99	0.005	0.005
1102	49A	0.9868	0.0059	0.0073
1103	49B	0.9904	0.0046	0.005
1104	50A	0.0122	0.9835	0.0043
1105	50C	0.9696	0.0244	0.006
1106	50D	0.99	0.005	0.005
1107	50F	0.9723	0.0086	0.0191
1108	50G	0.982	0.011	0.007
1109	51A	0.9863	0.0087	0.005
1110	53B	0.973	0.0191	0.0079
1111	53C	0.6316	0.359	0.0094
1112	54A	0.9793	0.0137	0.007
1113	55A	0.9692	0.0229	0.0079
1114	56A	0.9792	0.0108	0.01
1115	56C	0.99	0.005	0.005
1116	56F	0.993	0.004	0.003
1117	56H	0.987	0.005	0.008
1118	57A	0.9889	0.0071	0.004
1119	57C	0.9772	0.011	0.0118
1120	57E	0.988	0.004	0.008
1121	57F	0.9772	0.01	0.0128
1122	58A	0.988	0.0076	0.0043
1123	58B	0.9851	0.0109	0.004
1124	58D	0.9828	0.0122	0.005
1125	58G	0.9712	0.0238	0.005
1126	58H	0.9825	0.0115	0.006
1127	59B	0.9846	0.0114	0.004
1128	60C	0.976	0.004	0.02
1129	60D	0.9897	0.005	0.0053
1130	61C	0.988	0.005	0.007
1131	61D	0.99	0.005	0.005
1132	62A	0.8852	0.029	0.0858
1133	62B	0.9833	0.006	0.0107
1134	62C	0.9902	0.003	0.0068
1135	62F	0.99	0.003	0.007
1136	62G	0.99	0.006	0.004
1137	62H	0.991	0.004	0.005
1138	62L	0.9584	0.009	0.0326
1139	62P	0.9773	0.007	0.0157
1140	62Q	0.9645	0.0196	0.0159
1141	62R	0.9795	0.0114	0.0091
1142	62S	0.989	0.007	0.004
1143	62T	0.9882	0.0068	0.005
1144	62U	0.9886	0.0054	0.0059
1145	63A	0.992	0.005	0.003
1146	63B	0.8352	0.1462	0.0185
1147	63E	0.992	0.004	0.004
1148	63F	0.975	0.004	0.021
1149	1B	0.99	0.006	0.004
1150	1C	0.9649	0.0221	0.013
1151	1D	0.992	0.004	0.004
1152	2B	0.978	0.009	0.013
1153	3AA	0.9928	0.004	0.0032
1154	4C	0.9871	0.0067	0.0062
1155	5D	0.9162	0.0626	0.0212
1156	5E	0.9809	0.012	0.0071
1157	6B	0.9771	0.0139	0.009
1158	10C	0.9849	0.009	0.0061
1159	10H	0.9392	0.0547	0.0061
1160	10M	0.982	0.008	0.01
1161	10N	0.987	0.006	0.007
1162	10S	0.988	0.008	0.004
1163	10U	0.9868	0.0082	0.005
1164	12A	0.99	0.005	0.005
1165	12C	0.9841	0.003	0.0129
1166	12D	0.983	0.006	0.011
1167	15C	0.9734	0.0216	0.005
1168	15E	0.99	0.005	0.005
1169	16A	0.7486	0.233	0.0184
1170	16C	0.9771	0.0159	0.007
1171	16F	0.9553	0.036	0.0086
1172	17B	0.9614	0.0316	0.007
1173	19A	0.988	0.006	0.006
1174	20A	0.978	0.007	0.015
1175	20D	0.9591	0.009	0.0319
1176	21A	0.987	0.007	0.006
1177	21C	0.982	0.0101	0.0079
1178	21D	0.9192	0.0718	0.009
1179	21E	0.99	0.005	0.005
1180	21H	0.987	0.008	0.005
1181	22C	0.981	0.006	0.013
1182	22D	0.9566	0.0371	0.0063
1183	22E	0.9765	0.0173	0.0062
1184	24A	0.986	0.006	0.008
1185	25A	0.7233	0.2697	0.007
1186	26A	0.9885	0.004	0.0075
1187	26B	0.9671	0.0193	0.0136
1188	27B	0.9923	0.0037	0.004
1189	28A	0.991	0.004	0.005
1190	28B	0.9405	0.0535	0.006
1191	28C	0.9555	0.0415	0.003
1192	28D	0.9905	0.0055	0.004
1193	28F	0.99	0.005	0.005
1194	28H	0.992	0.004	0.004
1195	30C	0.9914	0.0046	0.004
1196	30L	0.994	0.003	0.003
1197	30P	0.9429	0.0384	0.0186
1198	30U	0.988	0.006	0.006
1199	61B	0.9742	0.008	0.0178
1200	65A	0.9862	0.004	0.0098
1201	66A	0.988	0.006	0.006
1202	66D	0.9681	0.027	0.0048
1203	67A	0.8279	0.1642	0.0079
1204	67C	0.9714	0.0037	0.0249
1205	67D	0.9874	0.009	0.0036
1206	67E	0.992	0.004	0.004
1207	67G	0.9868	0.0072	0.006
1208	68A	0.985	0.004	0.011
1209	68F	0.976	0.008	0.016
1210	68H	0.9907	0.0053	0.004
1211	68I	0.9663	0.015	0.0187
1212	68L	0.9377	0.0461	0.0162
1213	68N	0.988	0.005	0.007
1214	68P	0.988	0.006	0.006
1215	68R	0.8585	0.1107	0.0308
1216	70A	0.8811	0.1131	0.0058
1217	70C	0.9761	0.0154	0.0086
1218	71A	0.9538	0.024	0.0222
1219	71B	0.9619	0.0301	0.008
1220	72C	0.9692	0.015	0.0158
1221	73A	0.8414	0.1536	0.005
1222	73B	0.407	0.5839	0.0091
1223	73C	0.8853	0.0596	0.0551
1224	73D	0.9709	0.0191	0.01
1225	73H	0.8483	0.1457	0.006
1226	74A	0.9779	0.008	0.0141
1227	74B	0.9582	0.0092	0.0327
1228	75A	0.9891	0.0059	0.005
1229	76B	0.984	0.01	0.006
1230	76C	0.9544	0.0112	0.0344
1231	76D	0.99	0.006	0.004
1232	78C	0.982	0.006	0.012
1233	78D	0.9207	0.0671	0.0123
1234	79A	0.979	0.016	0.005
1235	81B	0.982	0.009	0.009
1236	81D	0.9739	0.0142	0.0119
1237	82A	0.989	0.007	0.004
1238	83D	0.9522	0.031	0.0168
1239	84B	0.985	0.01	0.005
1240	85G	0.9876	0.005	0.0074
1241	85H	0.9893	0.005	0.0057
1242	86B	0.9877	0.006	0.0063
1243	12E	0.991	0.005	0.004
1244	16E	0.99	0.005	0.005
1245	30D	0.989	0.005	0.006
1246	41C	0.9792	0.007	0.0138
1247	47B	0.9395	0.0555	0.005
1248	47R	0.99	0.006	0.004
1249	47S	0.991	0.005	0.004
1250	47T	0.99	0.006	0.004
1251	88B	0.9857	0.008	0.0063
1252	89A	0.9687	0.011	0.0203
1253	89B	0.3453	0.6447	0.01
1254	89C	0.985	0.008	0.007
1255	90B	0.9848	0.0062	0.009
1256	91A	0.991	0.005	0.004
1257	92A	0.984	0.01	0.006
1258	93A	0.9072	0.016	0.0768
1259	94A	0.0149	0.974	0.0111
1260	95A	0.9711	0.022	0.0069
1261	95B	0.8659	0.0634	0.0707
1262	95C	0.976	0.011	0.013
1263	95D	0.954	0.0232	0.0227
1264	95E	0.966	0.023	0.0111
1265	95G	0.968	0.0268	0.0052
1266	95H	0.9334	0.0422	0.0243
1267	96A	0.9577	0.0353	0.007
1268	96B	0.92	0.075	0.005
1269	96C	0.9851	0.0109	0.004
1270	96D	0.9805	0.0055	0.014
1271	96E	0.9506	0.0074	0.042
1272	96F	0.9803	0.012	0.0077
1273	96G	0.985	0.01	0.0051
1274	96H	0.9361	0.0539	0.01
1275	96I	0.9825	0.0095	0.008
1276	97A	0.2054	0.7817	0.0129
1277	98A	0.9684	0.0166	0.015
1278	99B	0.8648	0.0083	0.127
1279	100A	0.7945	0.2004	0.0051
1280	101F	0.9859	0.0092	0.0049
1281	103A	0.3654	0.6146	0.0201
1282	104A	0.9821	0.0079	0.01
1283	105A	0.9841	0.0099	0.006
1284	107B	0.9806	0.0144	0.005
1285	110A	0.954	0.031	0.015
1286	110D	0.9038	0.0722	0.0239
1287	112C	0.99	0.006	0.004
1288	113D	0.9793	0.0147	0.006
1289	113F	0.9719	0.0201	0.008
1290	115D	0.9484	0.0466	0.005
1291	115E	0.9479	0.0461	0.006
1292	116A	0.7033	0.2897	0.007
1293	118B	0.7157	0.2813	0.003
1294	119A	0.5178	0.4742	0.008
1295	121B	0.9701	0.0159	0.014
1296	121C	0.976	0.013	0.011
1297	122A	0.9108	0.0832	0.006
1298	151B	0.9867	0.005	0.0083
1299	Aglianico	0.029	0.956	0.0151
1300	Aglianicone	0.0491	0.8428	0.108
1301	Albarola	0.0624	0.9316	0.006
1302	Barbera	0.0134	0.9746	0.0119
1303	Brugnola	0.0075	0.9894	0.0031
1304	Butascera	0.011	0.983	0.006
1305	Catarratto	0.0041	0.9929	0.003
1306	Croatina bianca	0.0919	0.9012	0.0069
1307	Croatina int. corto	0.0075	0.9789	0.0136
1308	Foglia tonda	0.0219	0.9742	0.004
1309	Frappato	0.01	0.985	0.005
1310	Glera	0.0253	0.9697	0.005
1311	Grillo	0.004	0.9929	0.0031
1312	Luglienga bianca	0.0121	0.9829	0.005
1313	Magliocco	0.011	0.984	0.005
1314	Malvasia	0.0053	0.8828	0.1119
1315	Malvasia del Lazio	0.0059	0.9911	0.003
1316	Malvasia nera di Brindisi	0.005	0.987	0.008
1317	Marzemino	0.0239	0.9731	0.003
1318	Merlina	0.0079	0.988	0.0041
1319	Montonico	0.0532	0.9412	0.0056
1320	Moradella di Montalto	0.0377	0.9497	0.0126
1321	Nebbiolo	0.2468	0.7473	0.006
1322	Nerello cappuccio	0.0069	0.9881	0.005
1323	Primitivo	0.007	0.983	0.01
1324	Ribolla gialla	0.0255	0.9695	0.005
1325	Rossara	0.007	0.99	0.003
1326	Rossola	0.0389	0.9551	0.006
1327	Sangiovese	0.0222	0.9738	0.004
1328	Schiava grossa	0.0484	0.9326	0.019
1329	Schiava lombarda	0.005	0.9753	0.0197
1330	Sciaccarello	0.0106	0.9824	0.007
1331	Sirica	0.0334	0.9626	0.004
1332	Zibibbo	0.005	0.992	0.003
1333	Lambrusque PSL 1	0.9692	0.0258	0.005
1334	Lambrusque PSL 10	0.993	0.004	0.003
1335	Lambrusque PSL 11	0.985	0.009	0.006
1336	Lambrusque PSL 12	0.8012	0.184	0.0148
1337	Lambrusque PSL 13	0.993	0.004	0.003
1338	Lambrusque PSL 14	0.993	0.003	0.004
1339	Lambrusque PSL 15	0.9903	0.004	0.0057
1340	Lambrusque PSL 2	0.988	0.006	0.006
1341	Lambrusque PSL 3	0.994	0.003	0.003
1342	Lambrusque PSL 5	0.8906	0.0954	0.014
1343	Lambrusque PSL 7	0.9913	0.0047	0.004
1344	Lambrusque Grésigne 1	0.9786	0.0164	0.005
1345	Lambrusque Grésigne 2	0.9888	0.006	0.0052
1346	Lambrusque Grésigne 6	0.988	0.005	0.007
1347	Lambrusque Grésigne 9	0.9614	0.0326	0.006
1348	Lambrusque Grésigne 14	0.991	0.004	0.005
1349	Lambrusque Grésigne 16	0.991	0.004	0.005
1350	Lambrusque Picaussel-Bordes	0.986	0.005	0.009
1351	Lambrusque Saint-Louis	0.988	0.006	0.006
1352	Lambrusque Bicharole	0.993	0.004	0.003
1353	Lambrusque forêt P7	0.9755	0.0205	0.004
1354	Lambrusque forêt P5	0.9804	0.0126	0.007
1355	Lambrusque Puivert 2	0.981	0.007	0.012
1356	Lambrusque Puivert 1	0.9894	0.0056	0.005
1357	Lambrusque l'Escale 1	0.9829	0.006	0.0111
1358	Lambrusque l'Escale 3	0.9895	0.004	0.0065
1359	Lambrusque Campmarcel	0.99	0.0051	0.0049
1360	Lambrusque l'Escale 2	0.9911	0.004	0.0049
1361	Route D936-2 (8500S002L2)	0.9841	0.005	0.0109
1362	ESPELETTE 3 (8500S006L3)	0.9854	0.0096	0.005
1363	GROTTE DE SARE 1 (8500S007L1)	0.9929	0.004	0.0031
1364	Ustaritz Ouest 2 (8500S021L2)	0.9919	0.0041	0.004
1365	Ustaritz Ouest 3 (8500S021L3)	0.993	0.004	0.003
1366	Saint-Ignace 3 (8500S022L3)	0.9904	0.0056	0.004
1367	Saint-Ignace A (8500S022LA)	0.9905	0.006	0.0035
1368	Saint-Ignace B (8500S022LB)	0.994	0.003	0.003
1369	Puivert-D117-7 (8500S063L7)	0.9909	0.004	0.0051
1370	Escale A (8500S067LA)	0.9925	0.004	0.0035
1371	Escale C (8500S067LC)	0.9196	0.0645	0.0159
1372	Campmarcel 3 (8500S076L3)	0.9902	0.0048	0.005
1373	Campsaur A (8500S080LA)	0.987	0.005	0.008
1374	Abbadia F (8500S082LF)	0.9879	0.0091	0.003
1375	Lambrusque Lavall E	0.9909	0.0061	0.003
1376	Lambrusque Lavall G	0.989	0.005	0.006
1377	Lambrusque Lavall I	0.991	0.004	0.005
1378	Lambrusque Lavall K	0.991	0.004	0.005
3005	3005	0.005	0.992	0.003
3006	3006	0.0622	0.6535	0.2842
3007	3007	0.1512	0.8415	0.0074
3009	3009	0.0596	0.9233	0.0171
3010	3010	0.0545	0.937	0.0085
3011	3011	0.1629	0.8102	0.027
3013	3013	0.3728	0.6075	0.0197
3015	3015	0.007	0.9858	0.0072
3016	3016	0.2863	0.6722	0.0415
3017	3017	0.0141	0.9809	0.005
3018	3018	0.1524	0.8406	0.007
3019	3019	0.7778	0.2136	0.0086
3020	3020	0.8975	0.0965	0.006
3021	3021	0.084	0.8979	0.018
3022	3022	0.0403	0.9416	0.0182
3023	3023	0.0382	0.9478	0.014
3024	3024	0.0252	0.9522	0.0226
3025	3025	0.4528	0.5412	0.006
3026	3026	0.421	0.574	0.005
3027	3027	0.0724	0.9106	0.0169
3028	3028	0.1918	0.8042	0.004
3029	3029	0.0536	0.9142	0.0321
3030	3030	0.1126	0.8671	0.0202
3031	3031	0.2792	0.7138	0.007
3032	3032	0.2402	0.7528	0.007
3033	3033	0.0119	0.9821	0.006
3034	3034	0.0855	0.8995	0.015
3035	3035	0.0707	0.9243	0.005
3036	3036	0.1783	0.8127	0.009
3037	3037	0.6261	0.3257	0.0482
3039	3039	0.0344	0.9533	0.0123
3040	3040	0.4229	0.5553	0.0217
3041	3041	0.0167	0.9763	0.007
3042	3042	0.049	0.944	0.007
3043	3043	0.0088	0.9822	0.009
3044	3044	0.007	0.9882	0.0048
3045	3045	0.004	0.992	0.004
3046	3046	0.005	0.991	0.004
3047	3047	0.004	0.992	0.004
3048	3048	0.0051	0.9909	0.004
3050	3050	0.004	0.992	0.004
3051	3051	0.005	0.991	0.004
3052	3052	0.005	0.991	0.004
3053	3053	0.006	0.9899	0.0041
3054	3054	0.0077	0.9873	0.005
3055	3055	0.0041	0.9919	0.004
3056	3056	0.006	0.9898	0.0042
3057	3057	0.0041	0.9919	0.004
3060	3060	0.004	0.992	0.004
3061	3061	0.004	0.992	0.004
3062	3062	0.006	0.9891	0.0049
3063	3063	0.0174	0.9756	0.007
3064	3064	0.372	0.623	0.005
3065	3065	0.5442	0.4508	0.005
3066	3066	0.8455	0.1475	0.007
3067	3067	0.7265	0.2645	0.009
3068	3068	0.054	0.9363	0.0097
3069	3069	0.565	0.4279	0.0071
3070	3070	0.5684	0.4078	0.0238
3071	3071	0.8297	0.1613	0.009
3072	3072	0.0733	0.9147	0.012
3074	3074	0.011	0.978	0.011
3075	3075	0.2335	0.7506	0.0158
3077	3077	0.2201	0.767	0.0129
3078	3078	0.0576	0.936	0.0064
3079	3079	0.1331	0.8589	0.008
3080	3080	0.0446	0.9424	0.013
3081	3081	0.005	0.9846	0.0104
3082	3082	0.0132	0.9798	0.007
3083	3083	0.006	0.985	0.009
3084	3084	0.1479	0.8362	0.0159
3085	3085	0.0941	0.8939	0.012
3086	3086	0.0447	0.9389	0.0164
3087	3087	0.0099	0.9831	0.007
3088	3088	0.1007	0.8913	0.008
3089	3089	0.1362	0.843	0.0208
3090	3090	0.1134	0.8586	0.028
3091	3091	0.012	0.984	0.004
3092	3092	0.0119	0.9841	0.004
3093	3093	0.012	0.984	0.004
3094	3094	0.012	0.984	0.004
3095	3095	0.0989	0.88	0.0212
3096	3096	0.009	0.986	0.005
3097	3097	0.011	0.984	0.005
3098	3098	0.007	0.989	0.004
3099	3099	0.0156	0.9794	0.005
3100	3100	0.008	0.9875	0.0045
3101	3101	0.0127	0.983	0.0043
3102	3102	0.0056	0.9904	0.004
3104	3104	0.009	0.9742	0.0168
3105	3105	0.0149	0.9791	0.006
3106	3106	0.0442	0.9488	0.007
3107	3107	0.0191	0.9731	0.0078
3108	3108	0.0193	0.9757	0.005
3110	3110	0.0953	0.8608	0.0439
3111	3111	0.0073	0.9221	0.0706
3112	3112	0.006	0.983	0.011
3113	3113	0.0052	0.9898	0.005
3114	3114	0.0049	0.9575	0.0375
3115	3115	0.1702	0.7582	0.0716
3116	3116	0.4195	0.5755	0.005
3117	3117	0.2106	0.7701	0.0194
3118	3118	0.0533	0.9313	0.0154
3119	3119	0.1686	0.761	0.0703
3120	3120	0.7915	0.2035	0.005
3121	3121	0.2291	0.7609	0.01
3122	3122	0.4603	0.5289	0.0107
3123	3123	0.1855	0.8002	0.0143
3124	3124	0.3936	0.5987	0.0077
3125	3125	0.0569	0.9381	0.005
3126	3126	0.0152	0.9788	0.006
3127	3127	0.1441	0.8519	0.0041
3128	3128	0.008	0.988	0.004
3129	3129	0.1719	0.8201	0.008
3130	3130	0.745	0.2497	0.0053
3131	3131	0.5306	0.4584	0.011
3133	3133	0.4207	0.5723	0.007
3134	3134	0.0483	0.9147	0.037
3135	3135	0.0567	0.9293	0.014
3136	3136	0.1023	0.8071	0.0906
3137	3137	0.2406	0.6546	0.1048
3138	3138	0.1825	0.7395	0.078
3139	3139	0.0661	0.8679	0.066
3141	3141	0.0402	0.9346	0.0253
3142	3142	0.0201	0.9749	0.005
3175	Albanello	0.0704	0.9226	0.007
3176	Alzano	0.007	0.9881	0.0049
3177	Austina bianca	0.004	0.9912	0.0048
3178	Barbarossa	0.1917	0.7964	0.0118
3179	Bracaù (Grecaù)	0.004	0.988	0.008
3180	Bruntisi nero	0.2232	0.757	0.0198
3181	Calabrese	0.008	0.987	0.005
3183	Carnuffino	0.003	0.993	0.004
3184	Carricante A	0.0099	0.9853	0.0048
3185	Carricante C	0.01	0.9831	0.0069
3186	Catanese nero	0.006	0.989	0.005
3187	Catarratto D	0.004	0.991	0.005
3188	Catarratto A	0.008	0.9869	0.0051
3189	Catarratto B	0.006	0.99	0.004
3190	Catarratto C	0.006	0.9892	0.0048
3191	Catarratto nero	0.005	0.991	0.004
3192	Catarratto Termini	0.0049	0.9921	0.003
3193	Cessalà	0.0037	0.9941	0.0022
3194	Cirrinciò	0.005	0.988	0.007
3195	Coda di volpe	0.005	0.988	0.007
3196	Corinto A	0.0064	0.9896	0.004
3197	Corinto B	0.0069	0.9861	0.007
3198	Damaschino A	0.0219	0.9681	0.01
3199	Diretta bianca	0.0064	0.9876	0.006
3200	Diretta bianca (Uva di Francia)	0.0278	0.9652	0.007
3201	Diretta nera A	0.006	0.989	0.005
3202	Dolcetta	0.017	0.974	0.009
3203	Frappato C	0.005	0.99	0.005
3204	Frappato 2	0.011	0.985	0.0041
3205	Frappato 3	0.006	0.99	0.004
3206	Frappato A	0.006	0.9853	0.0087
3207	Frappato B	0.0148	0.9812	0.004
3208	Frappato F	0.0128	0.9812	0.006
3210	Gamay	0.0146	0.9804	0.005
3211	Grecanico A	0.0166	0.9724	0.011
3212	Grecanico B	0.0085	0.9875	0.004
3213	Grecanico C	0.007	0.987	0.006
3214	Grecaù (Bracaù)	0.007	0.9889	0.0041
3215	Grillo A	0.008	0.988	0.004
3216	Grillo C	0.005	0.992	0.003
3217	Grillo D	0.005	0.9898	0.0052
3218	Jala bianca	0.0041	0.992	0.0038
3219	Inzolia A	0.009	0.987	0.004
3220	Inzolia C	0.0041	0.9919	0.004
3221	Inzolia imperiale A	0.008	0.988	0.004
3223	Inzuccarato	0.005	0.988	0.007
3224	Inzuccarato di Noto	0.0091	0.9869	0.004
3225	Lacrima di Maria A	0.005	0.992	0.003
3226	Leanfurtisi	0.007	0.984	0.009
3227	Lorisi (Orisi)	0.0294	0.9637	0.0069
3228	Lucignola	0.011	0.8754	0.1136
3229	Malvagia	0.0068	0.9892	0.004
3230	Malvasia di Lipari C	0.004	0.993	0.003
3231	Malvasia di Lipari A	0.0173	0.9657	0.017
3232	Marsala (Mareschino)	0.0113	0.9815	0.0072
3233	Marsigliana	0.0053	0.9907	0.004
3234	Minna di vacca B	0.006	0.989	0.005
3235	Minnavacchina	0.0049	0.9901	0.005
3236	Minnella bianca (Passulana)	0.0101	0.9849	0.005
3237	Monteleone	0.003	0.993	0.004
3238	Moscato di Noto B	0.0337	0.9523	0.014
3239	Moscato bianco	0.007	0.989	0.004
3240	Moscato di Noto C	0.0051	0.9919	0.003
3241	Muscatedda	0.005	0.99	0.005
3242	Muscatidduni	0.012	0.984	0.004
3243	Nerello Mascalese B	0.0062	0.9828	0.011
3244	Nerello Mascalese C	0.014	0.982	0.004
3245	Nerello cappuccio A	0.011	0.983	0.006
3246	Nerello Mascalese D	0.004	0.991	0.005
3247	Nerello Mascalese E	0.023	0.9689	0.0081
3248	Nerello Mascalese A	0.006	0.99	0.004
3249	Nero d'Avola A	0.0072	0.9888	0.004
3250	Nero grosso	0.006	0.989	0.005
3251	Nivureddu	0.0169	0.9781	0.005
3252	Nivuro Bronte	0.008	0.987	0.005
3253	Nucera nera (Perricone)	0.0166	0.9758	0.0076
3254	Nzuccarato	0.006	0.99	0.004
3255	Oriddru	0.004	0.993	0.003
3258	Osso nivuro	0.0236	0.9724	0.004
3259	Perricone A	0.007	0.9013	0.0917
3260	Pizzutella	0.012	0.982	0.006
3261	Precoce	0.005	0.99	0.005
3262	Preventivo	0.028	0.963	0.009
3263	Racignola bianca	0.016	0.969	0.015
3265	Racina di vento	0.0072	0.9848	0.008
3266	Racinedda	0.006	0.99	0.004
3267	Recunu (Bufania)	0.0317	0.9573	0.011
3269	Rucignola	0.0091	0.9819	0.009
3270	Russetto	0.006	0.9822	0.0118
3271	Sparo virdisi	0.0432	0.9498	0.0071
3272	Sultanina	0.0053	0.9897	0.0049
3273	Tallone nero	0.0101	0.9809	0.009
3274	Tintorè (Ibisu)	0.012	0.982	0.006
3275	Triboti nera	0.013	0.981	0.006
3276	Tripolina bianca	0.006	0.99	0.004
3277	Uva francisi	0.004	0.992	0.004
3278	Visparola	0.009	0.9851	0.0059
3279	Vitraruolo	0.006	0.987	0.007
3004	Zibibbo A	0.009	0.9724	0.0186
3280	Zibibbo augustano	0.0058	0.9882	0.006
3281	Zibibbo B	0.005	0.9911	0.0039
3282	Zibibbo carricante	0.005	0.992	0.003
3283	Zibibbo grosso	0.0049	0.992	0.0031
3284	Zibibbo nero	0.0044	0.9916	0.004
3285	Nero d'Avola B	0.0097	0.9833	0.007
3286	Nero d'Avola C	0.0045	0.9915	0.004
3287	Nero d'Avola D	0.006	0.99	0.004
3288	Racina i mustu A	0.006	0.9909	0.0031
3289	Cuda i vulpe	0.0148	0.9811	0.0041
3290	Pirricone raspo rosso	0.005	0.991	0.004
3291	Malvasia A	0.0174	0.9636	0.019
3292	Nero d'Avola F	0.006	0.989	0.005
3293	Nerello Mascarisi	0.0076	0.9864	0.006
3294	Nero d'Avola G	0.006	0.989	0.005
3296	Cappuccio	0.053	0.937	0.01
3297	Perricone B	0.004	0.992	0.004
3298	Giugnatica	0.1834	0.8057	0.011
3299	Nero d'Avola E	0.005	0.991	0.004
3300	Putrisa	0.0232	0.9717	0.0051
3302	Mantonico B	0.0308	0.9299	0.0393
3304	Alicante, Licante	0.011	0.981	0.008
3305	Mantonico C	0.0286	0.9624	0.009
3307	Inzolia imperiale B	0.0068	0.9819	0.0113
3308	Cantaro	0.003	0.989	0.008
3309	Trummana	0.008	0.986	0.006
3310	Minutidda	0.021	0.975	0.004
3311	Malvasia B	0.0242	0.958	0.0178
3312	Livedda	0.011	0.983	0.006
3313	Mascarisi	0.0065	0.9888	0.0047
3314	Racina i mustu B	0.0144	0.9786	0.007
3315	Nuciddara	0.007	0.989	0.004
3316	Moscato nero	0.0082	0.9868	0.005
3317	Diretta nera B	0.004	0.992	0.004
3319	Minnilottina	0.004	0.987	0.009
3320	Mantonico A	0.005	0.99	0.005
3321	Cornicchiola A	0.0107	0.9823	0.007
3322	Lacrime i Maria B	0.0102	0.9798	0.01
3323	Inzolia nera A	0.004	0.9901	0.0059
3324	Fiore d'arancio (Trunzu)	0.003	0.989	0.008
3325	Lugliatica (Luglienga)	0.0066	0.9887	0.0047
3326	Lacrime i Maria C	0.004	0.991	0.005
3327	Greca	0.005	0.991	0.004
3328	Caleu	0.005	0.99	0.005
3329	Minna di vacca C	0.0078	0.9873	0.0049
3333	Funcia chiatta	0.005	0.99	0.005
3334	Bertuccio	0.01	0.984	0.006
3335	Catarratto E	0.0071	0.9869	0.006
3337	Inzolia nera B	0.0148	0.9724	0.0127
3338	Alivedda nera	0.0157	0.9717	0.0126
3339	Damaschino B	0.005	0.991	0.004
3340	Albanella bianca	0.0074	0.9876	0.005
3342	Menna vacca A	0.0113	0.9837	0.005
3343	Zu Manuele	0.0336	0.9574	0.009
3344	Centoruotoli	0.004	0.992	0.004
3345	Cornicchiola B	0.0102	0.9828	0.0069
3348	Cutrera	0.0076	0.9894	0.003
3349	Zu Matteo	0.005	0.991	0.004
3350	Catanese bianca	0.005	0.991	0.004
3351	Dunnuni	0.0048	0.9912	0.004
3352	Fumusa	0.004	0.9928	0.0032
3354	Nocera	0.009	0.987	0.004
3355	Prunesta	0.0118	0.9842	0.004
3361	Inzolia Tunisina A	0.005	0.9909	0.0041
3362	Nero nostrale	0.008	0.985	0.007
3363	Zibibbo con i seni	0.005	0.992	0.003
3364	Garignano	0.009	0.9823	0.0087
3365	Zibibbo minna di vacca	0.0087	0.9863	0.005
3366	Zibibbo masculune	0.0184	0.9751	0.0066
3367	Pionastro	0.005	0.99	0.005
3368	Inzolia Tunisina B	0.006	0.989	0.005

## Sheet: STRUCTURE Fig 3E Dellta K
																	De Michele et al., Phylogenetic relationship among wild and cultivated grapevine in Sicily: a hotspot in the middle of the Mediterranean Basin
Supplementary Dataset S2. Delta K and ancestry values for the first and second round of STRUCTURE in the Sicilian, Mediterranean and Asian germplasm.
# This document produced by the Structure Harvester,
# http://taylor0.biology.ucla.edu/structureHarvester
# Written by Dent Earl, dearl (a) soe ucsc edu.
# CITATION:
# Earl, Dent A. and vonHoldt, Bridgett M. (2012)
# STRUCTURE HARVESTER: a website and program for visualizing
# STRUCTURE output and implementing the Evanno method.
# Conservation Genetics Resources vol. 4 (2) pp. 359-361 doi: 10.1007/s12686-011-9548-7
# Core version: vA.2 July 2014
# Plot version: vA.1 November 2012
# Web version: v0.6.94 July 2014
# File generated at 2019-Sep-03 07:16:11 PDT
K	Reps	Mean LnP(K)	Stdev LnP(K)	Ln'(K)	|Ln''(K)|	Delta K
1	20	-41525.6	0.098809	—	—	—
2	20	-39750.7	336.062	1774.85	282.155	0.839591
3	20	-38258	22.1126	1492.69	723.235	32.707
4	20	-37488.6	86.5178	769.455	167.825	1.93977
5	20	-36886.9	92.1222	601.63	21.67	0.235231
6	20	-36263.6	65.4218	623.3	627.1	9.5855
7	20	-36267.4	2106.43	-3.8	867.295	0.411738
8	20	-35403.9	115.104	863.495	529.005	4.59589
9	20	-35069.5	95.4082	334.49	376.36	3.94474
10	20	-35111.3	990.848	-41.87	597.805	0.603327
11	20	-34555.4	163.695	555.935	—	—

## Sheet: STRUCTURE Fig 3E anc val
														De Michele et al., Phylogenetic relationship among wild and cultivated grapevine in Sicily: a hotspot in the middle of the Mediterranean Basin
Supplementary Dataset S2. Delta K and ancestry values for the first and second round of STRUCTURE in the Sicilian, Mediterranean and Asian germplasm.
Accession code	Name	Population	Cluster BA	Cluster BB	Cluster BC
1104	50A	Italy_syl	0.1059	0.4901	0.404
1259	94A	Italy_syl	0.8853	0.0545	0.0601
451	CROATIA8	Croatia_syl	0.1503	0.1528	0.6969
455	CROATIA31	Croatia_syl	0.9908	0.0041	0.0051
456	CROATIA32	Croatia_syl	0.9611	0.0051	0.0338
457	CROATIA33	Croatia_syl	0.993	0.004	0.0031
458	CROATIA34	Croatia_syl	0.993	0.004	0.003
460	CROATIA36	Croatia_syl	0.7453	0.197	0.0577
461	CROATIA37	Croatia_syl	0.8169	0.0303	0.1528
464	CROATIA40	Croatia_syl	0.9676	0.0112	0.0212
473	CROATIA50	Croatia_syl	0.9667	0.0195	0.0139
476	CROATIA53	Croatia_syl	0.947	0.0208	0.0322
477	CROATIA54	Croatia_syl	0.947	0.021	0.0321
478	CROATIA55	Croatia_syl	0.9466	0.0212	0.0322
479	CROATIA56	Croatia_syl	0.9697	0.0104	0.02
482	CROATIA59	Croatia_syl	0.9133	0.0421	0.0446
3006	3006	Sicily_syl	0.0227	0.9729	0.0044
3007	3007	Sicily_syl	0.0155	0.9592	0.0253
3009	3009	Sicily_syl	0.0208	0.9133	0.0659
3010	3010	Sicily_syl	0.0153	0.9405	0.0442
3013	3013	Sicily_syl	0.007	0.9788	0.0142
3016	3016	Sicily_syl	0.079	0.9149	0.0061
3017	3017	Sicily_syl	0.0168	0.748	0.2352
3020	3020	Sicily_syl	0.0198	0.973	0.0072
3021	3021	Sicily_syl	0.018	0.9641	0.0179
3022	3022	Sicily_syl	0.0091	0.9537	0.0373
3023	3023	Sicily_syl	0.0051	0.953	0.042
3026	3026	Sicily_syl	0.005	0.9825	0.0125
3027	3027	Sicily_syl	0.0102	0.9525	0.0373
3028	3028	Sicily_syl	0.0161	0.9637	0.0201
3029	3029	Sicily_syl	0.0081	0.9848	0.0071
3032	3032	Sicily_syl	0.2219	0.7739	0.0042
3033	3033	Sicily_syl	0.0061	0.9889	0.0051
3034	3034	Sicily_syl	0.0195	0.9741	0.0065
3035	3035	Sicily_syl	0.029	0.961	0.01
3037	3037	Sicily_syl	0.0166	0.9782	0.0051
3040	3040	Sicily_syl	0.0081	0.9742	0.0177
3041	3041	Sicily_syl	0.0091	0.9473	0.0436
3042	3042	Sicily_syl	0.0499	0.9449	0.0052
3043	3043	Sicily_syl	0.0061	0.9748	0.0192
3044	3044	Sicily_syl	0.0051	0.9756	0.0193
3045	3045	Sicily_syl	0.008	0.9752	0.0168
3046	3046	Sicily_syl	0.009	0.9708	0.0202
3047	3047	Sicily_syl	0.0061	0.9742	0.0197
3048	3048	Sicily_syl	0.0051	0.9764	0.0185
3050	3050	Sicily_syl	0.0096	0.9823	0.0081
3051	3051	Sicily_syl	0.0204	0.9706	0.009
3052	3052	Sicily_syl	0.006	0.9791	0.0149
3053	3053	Sicily_syl	0.0141	0.9706	0.0153
3054	3054	Sicily_syl	0.0119	0.9631	0.025
3055	3055	Sicily_syl	0.0058	0.9828	0.0113
3056	3056	Sicily_syl	0.005	0.9787	0.0163
3057	3057	Sicily_syl	0.005	0.9818	0.0132
3060	3060	Sicily_syl	0.009	0.9766	0.0144
3061	3061	Sicily_syl	0.006	0.9755	0.0185
3062	3062	Sicily_syl	0.9789	0.0171	0.004
3067	3067	Sicily_syl	0.0406	0.8165	0.1429
3071	3071	Sicily_syl	0.0121	0.9675	0.0205
3072	3072	Sicily_syl	0.0112	0.9723	0.0165
3077	3077	Sicily_syl	0.0162	0.9746	0.0093
3078	3078	Sicily_syl	0.044	0.9512	0.0048
3079	3079	Sicily_syl	0.011	0.9838	0.0053
3080	3080	Sicily_syl	0.9418	0.0542	0.004
3081	3081	Sicily_syl	0.0058	0.9823	0.0119
3082	3082	Sicily_syl	0.0041	0.9899	0.0061
3083	3083	Sicily_syl	0.0061	0.9818	0.0121
3084	3084	Sicily_syl	0.0074	0.9643	0.0283
3085	3085	Sicily_syl	0.0082	0.9857	0.0061
3086	3086	Sicily_syl	0.0196	0.9742	0.0061
3087	3087	Sicily_syl	0.0442	0.9506	0.0052
3088	3088	Sicily_syl	0.011	0.9839	0.0051
3089	3089	Sicily_syl	0.0131	0.9812	0.0058
3090	3090	Sicily_syl	0.006	0.9889	0.0051
3091	3091	Sicily_syl	0.006	0.9889	0.0051
3092	3092	Sicily_syl	0.0061	0.9889	0.0051
3093	3093	Sicily_syl	0.006	0.9889	0.0051
3094	3094	Sicily_syl	0.0116	0.9813	0.0071
3095	3095	Sicily_syl	0.0258	0.9671	0.007
3096	3096	Sicily_syl	0.011	0.9778	0.0112
3097	3097	Sicily_syl	0.0048	0.9892	0.006
3098	3098	Sicily_syl	0.0154	0.9712	0.0135
3099	3099	Sicily_syl	0.004	0.99	0.006
3100	3100	Sicily_syl	0.0066	0.982	0.0114
3101	3101	Sicily_syl	0.006	0.9873	0.0067
3102	3102	Sicily_syl	0.007	0.9829	0.0101
3104	3104	Sicily_syl	0.0198	0.7808	0.1994
3105	3105	Sicily_syl	0.0263	0.9685	0.0052
3106	3106	Sicily_syl	0.0109	0.9531	0.036
3107	3107	Sicily_syl	0.0068	0.9833	0.0099
3108	3108	Sicily_syl	0.0061	0.9858	0.0081
3110	3110	Sicily_syl	0.2126	0.7793	0.0081
3111	3111	Sicily_syl	0.0051	0.9909	0.0041
3112	3112	Sicily_syl	0.0156	0.9725	0.0119
3113	3113	Sicily_syl	0.0206	0.9546	0.0249
3117	3117	Sicily_syl	0.0069	0.989	0.0041
3122	3122	Sicily_syl	0.027	0.9654	0.0075
3124	3124	Sicily_syl	0.006	0.9889	0.005
3125	3125	Sicily_syl	0.0234	0.9624	0.0142
3126	3126	Sicily_syl	0.0061	0.9878	0.0061
3127	3127	Sicily_syl	0.0132	0.9499	0.0369
3128	3128	Sicily_syl	0.0319	0.9626	0.0055
3133	3133	Sicily_syl	0.0344	0.9615	0.004
3134	3134	Sicily_syl	0.0091	0.9858	0.0052
3135	3135	Sicily_syl	0.0089	0.9801	0.011
3138	3138	Sicily_syl	0.0189	0.9581	0.023
3139	3139	Sicily_syl	0.0182	0.964	0.0178
3141	3141	Sicily_syl	0.0175	0.9663	0.0162
3142	3142	Sicily_syl	0.0073	0.9816	0.0111
3175	Albanello	Sicily_sat	0.0051	0.9837	0.0113
3176	Alzano	Sicily_sat	0.0059	0.9864	0.0077
3178	Barbarossa	Sicily_sat	0.0652	0.9152	0.0196
3180	Bruntisi nero	Sicily_sat	0.005	0.9855	0.0094
3181	Calabrese	Sicily_sat	0.0061	0.9611	0.0328
3183	Carnuffino	Sicily_sat	0.006	0.9842	0.0098
3184	Carricante A	Sicily_sat	0.0846	0.8697	0.0457
3185	Carricante C	Sicily_sat	0.0061	0.9868	0.0071
3186	Catanese nero	Sicily_sat	0.0109	0.9829	0.0062
3187	Catarratto D	Sicily_sat	0.0422	0.953	0.0047
3188	Catarratto A	Sicily_sat	0.007	0.9768	0.0161
3189	Catarratto B	Sicily_sat	0.0051	0.986	0.0089
3190	Catarratto C	Sicily_sat	0.0115	0.9705	0.0181
3191	Catarratto nero	Sicily_sat	0.2837	0.7083	0.008
3192	Catarratto Termini	Sicily_sat	0.0932	0.8761	0.0307
3193	Cessalà	Sicily_sat	0.0205	0.9738	0.0057
3194	Cirrinciò	Sicily_sat	0.0051	0.9879	0.0071
3195	Coda di volpe	Sicily_sat	0.0098	0.9779	0.0123
3196	Corinto A	Sicily_sat	0.1763	0.8157	0.008
3197	Corinto B	Sicily_sat	0.2874	0.7076	0.005
3198	Damaschino A	Sicily_sat	0.0672	0.9297	0.0031
3199	Diretta bianca	Sicily_sat	0.1609	0.7975	0.0416
3200	Diretta bianca (Uva di Francia)	Sicily_sat	0.0223	0.7545	0.2232
3201	Diretta nera A	Sicily_sat	0.16	0.8163	0.0236
3202	Dolcetta	Sicily_sat	0.0042	0.9714	0.0244
3203	Frappato C	Sicily_sat	0.0111	0.9282	0.0607
3204	Frappato 2	Sicily_sat	0.007	0.9621	0.0309
3205	Frappato 3	Sicily_sat	0.0313	0.9623	0.0064
3206	Frappato A	Sicily_sat	0.1261	0.8046	0.0693
3207	Frappato B	Sicily_sat	0.0091	0.967	0.0239
3208	Frappato F	Sicily_sat	0.0071	0.9578	0.0351
3210	Gamay	Sicily_sat	0.0094	0.8188	0.1718
3211	Grecanico A	Sicily_sat	0.0074	0.9815	0.011
3212	Grecanico B	Sicily_sat	0.0374	0.9585	0.0041
3213	Grecanico C	Sicily_sat	0.011	0.9696	0.0194
3214	Grecaù (Bracaù)	Sicily_sat	0.1063	0.8488	0.0449
3215	Grillo A	Sicily_sat	0.0041	0.9909	0.0051
3216	Grillo C	Sicily_sat	0.0691	0.9033	0.0277
3217	Grillo D	Sicily_sat	0.0051	0.9878	0.0071
3218	Jala bianca	Sicily_sat	0.0081	0.9778	0.0142
3219	Inzolia A	Sicily_sat	0.0054	0.9858	0.0088
3220	Inzolia C	Sicily_sat	0.3896	0.5992	0.0112
3221	Inzolia imperiale A	Sicily_sat	0.0134	0.9815	0.0051
3223	Inzuccarato	Sicily_sat	0.0401	0.9548	0.0051
3224	Inzuccarato di Noto	Sicily_sat	0.0127	0.9796	0.0077
3225	Lacrima di Maria A	Sicily_sat	0.0667	0.8937	0.0396
3226	Leanfurtisi	Sicily_sat	0.1651	0.8274	0.0076
3227	Lorisi (Orisi)	Sicily_sat	0.1591	0.8094	0.0315
3228	Lucignola	Sicily_sat	0.6212	0.3715	0.0073
3229	Malvagia	Sicily_sat	0.107	0.8839	0.0091
3230	Malvasia di Lipari C	Sicily_sat	0.2511	0.7365	0.0124
3231	Malvasia di Lipari A	Sicily_sat	0.2083	0.7798	0.0119
3232	Marsala (Mareschino)	Sicily_sat	0.0191	0.9096	0.0713
3233	Marsigliana	Sicily_sat	0.005	0.9865	0.0085
3234	Minna di vacca B	Sicily_sat	0.5873	0.4087	0.0041
3235	Minnavacchina	Sicily_sat	0.0439	0.8157	0.1403
3236	Minnella bianca (Passulana)	Sicily_sat	0.005	0.9897	0.0053
3237	Monteleone	Sicily_sat	0.0073	0.9876	0.0051
3238	Moscato di Noto B	Sicily_sat	0.0051	0.9744	0.0205
3239	Moscato bianco	Sicily_sat	0.0228	0.9344	0.0428
3240	Moscato di Noto C	Sicily_sat	0.4678	0.5272	0.0051
3241	Muscatedda	Sicily_sat	0.0062	0.9888	0.005
3242	Muscatidduni	Sicily_sat	0.005	0.9884	0.0066
3243	Nerello Mascalese B	Sicily_sat	0.0059	0.9869	0.0071
3244	Nerello Mascalese C	Sicily_sat	0.5773	0.4133	0.0094
3245	Nerello cappuccio A	Sicily_sat	0.564	0.4279	0.0081
3246	Nerello Mascalese D	Sicily_sat	0.0142	0.9265	0.0593
3247	Nerello Mascalese E	Sicily_sat	0.0052	0.9837	0.0111
3248	Nerello Mascalese A	Sicily_sat	0.0224	0.9668	0.0107
3249	Nero d'Avola A	Sicily_sat	0.0088	0.9714	0.0198
3250	Nero grosso	Sicily_sat	0.0202	0.972	0.0077
3251	Nivureddu	Sicily_sat	0.0273	0.9686	0.0041
3252	Nivuro Bronte	Sicily_sat	0.006	0.5165	0.4775
3253	Nucera nera (Perricone)	Sicily_sat	0.0184	0.9751	0.0066
3254	Nzuccarato	Sicily_sat	0.079	0.9147	0.0063
3255	Oriddru	Sicily_sat	0.1035	0.8892	0.0073
3258	Osso nivuro	Sicily_sat	0.0324	0.9076	0.06
3259	Perricone A	Sicily_sat	0.009	0.9772	0.0138
3260	Pizzutella	Sicily_sat	0.0052	0.9884	0.0065
3261	Precoce	Sicily_sat	0.9633	0.0193	0.0174
3262	Preventivo	Sicily_sat	0.7744	0.2185	0.0071
3263	Racignola bianca	Sicily_sat	0.0072	0.9769	0.0159
3265	Racina di vento	Sicily_sat	0.0659	0.9025	0.0316
3266	Racinedda	Sicily_sat	0.3063	0.6876	0.0061
3267	Recunu (Bufania)	Sicily_sat	0.0189	0.9709	0.0102
3269	Rucignola	Sicily_sat	0.0098	0.9716	0.0186
3270	Russetto	Sicily_sat	0.009	0.9819	0.0091
3271	Sparo virdisi	Sicily_sat	0.0102	0.9477	0.0421
3272	Sultanina	Sicily_sat	0.0174	0.9497	0.0329
3273	Tallone nero	Sicily_sat	0.0052	0.9887	0.0061
3274	Tintorè (Ibisu)	Sicily_sat	0.0061	0.9889	0.0051
3275	Triboti nera	Sicily_sat	0.0193	0.9164	0.0643
3276	Tripolina bianca	Sicily_sat	0.009	0.9765	0.0145
3277	Uva francisi	Sicily_sat	0.4573	0.4868	0.0559
3278	Visparola	Sicily_sat	0.0182	0.9737	0.008
3279	Vitraruolo	Sicily_sat	0.0083	0.9866	0.0051
3004	Zibibbo A	Sicily_sat	0.0041	0.9909	0.0051
3280	Zibibbo augustano	Sicily_sat	0.0129	0.9834	0.0038
3281	Zibibbo B	Sicily_sat	0.0041	0.9899	0.0061
3282	Zibibbo carricante	Sicily_sat	0.0041	0.9909	0.0051
3283	Zibibbo grosso	Sicily_sat	0.0041	0.9919	0.0041
3284	Zibibbo nero	Sicily_sat	0.004	0.9909	0.005
3285	Nero d'Avola B	Sicily_sat	0.0074	0.9876	0.0051
3286	Nero d'Avola C	Sicily_sat	0.0062	0.9846	0.0092
3287	Nero d'Avola D	Sicily_sat	0.006	0.985	0.009
3288	Racina i mustu A	Sicily_sat	0.0168	0.9616	0.0217
3289	Cuda i vulpe	Sicily_sat	0.0081	0.9452	0.0467
3290	Pirricone raspo rosso	Sicily_sat	0.011	0.9765	0.0124
3291	Malvasia A	Sicily_sat	0.4585	0.5179	0.0236
3292	Nero d'Avola F	Sicily_sat	0.008	0.9797	0.0122
3293	Nerello Mascarisi	Sicily_sat	0.0089	0.9804	0.0107
3294	Nero d'Avola G	Sicily_sat	0.008	0.9799	0.0121
3296	Cappuccio	Sicily_sat	0.0089	0.9871	0.0041
3297	Perricone B	Sicily_sat	0.0112	0.9845	0.0044
3298	Giugnatica	Sicily_sat	0.1398	0.8254	0.0348
3299	Nero d'Avola E	Sicily_sat	0.0078	0.9811	0.0111
3300	Putrisa	Sicily_sat	0.172	0.7681	0.0599
3302	Mantonico B	Sicily_sat	0.0116	0.9691	0.0192
3304	Alicante, Licante	Sicily_sat	0.0085	0.8415	0.15
3305	Mantonico C	Sicily_sat	0.0264	0.9665	0.0072
3307	Inzolia imperiale B	Sicily_sat	0.006	0.9868	0.0072
3308	Cantaro	Sicily_sat	0.2487	0.719	0.0323
3309	Trummana	Sicily_sat	0.0122	0.9564	0.0315
3310	Minutidda	Sicily_sat	0.0081	0.9733	0.0186
3311	Malvasia B	Sicily_sat	0.5779	0.4004	0.0217
3312	Livedda	Sicily_sat	0.0071	0.9726	0.0203
3313	Mascarisi	Sicily_sat	0.009	0.9819	0.0091
3314	Racina i mustu B	Sicily_sat	0.0517	0.9363	0.012
3315	Nuciddara	Sicily_sat	0.0041	0.9919	0.0041
3316	Moscato nero	Sicily_sat	0.0165	0.9703	0.0132
3317	Diretta nera B	Sicily_sat	0.0049	0.9793	0.0157
3319	Minnilottina	Sicily_sat	0.0319	0.9523	0.0158
3320	Mantonico A	Sicily_sat	0.008	0.9869	0.0051
3321	Cornicchiola A	Sicily_sat	0.131	0.8238	0.0452
3322	Lacrime i Maria B	Sicily_sat	0.1918	0.7257	0.0825
3323	Inzolia nera A	Sicily_sat	0.3187	0.6762	0.0052
3324	Fiore d'arancio (Trunzu)	Sicily_sat	0.0073	0.9854	0.0073
3325	Lugliatica (Luglienga)	Sicily_sat	0.009	0.982	0.009
3326	Lacrime i Maria C	Sicily_sat	0.0093	0.9313	0.0593
3327	Greca	Sicily_sat	0.0181	0.9748	0.007
3328	Caleu	Sicily_sat	0.0195	0.9435	0.037
3329	Minna di vacca C	Sicily_sat	0.0081	0.9815	0.0104
3333	Funcia chiatta	Sicily_sat	0.0081	0.9497	0.0422
3334	Bertuccio	Sicily_sat	0.0068	0.9473	0.0459
3335	Catarratto E	Sicily_sat	0.2365	0.7485	0.015
3337	Inzolia nera B	Sicily_sat	0.6546	0.2896	0.0558
3338	Alivedda nera	Sicily_sat	0.5866	0.3775	0.0359
3339	Damaschino B	Sicily_sat	0.0041	0.9909	0.0051
3340	Albanella bianca	Sicily_sat	0.005	0.9856	0.0094
3342	Menna vacca A	Sicily_sat	0.0199	0.9219	0.0581
3343	Zu Manuele	Sicily_sat	0.0275	0.9537	0.0187
3344	Centoruotoli	Sicily_sat	0.0085	0.9844	0.0071
3345	Cornicchiola B	Sicily_sat	0.1394	0.8162	0.0444
3348	Cutrera	Sicily_sat	0.0245	0.9637	0.0118
3349	Zu Matteo	Sicily_sat	0.0091	0.9867	0.0042
3350	Catanese bianca	Sicily_sat	0.0487	0.9229	0.0284
3351	Dunnuni	Sicily_sat	0.0055	0.9895	0.005
3352	Fumusa	Sicily_sat	0.0041	0.9909	0.005
3354	Nocera	Sicily_sat	0.004	0.991	0.005
3355	Prunesta	Sicily_sat	0.0362	0.9486	0.0152
3361	Inzolia Tunisina A	Sicily_sat	0.005	0.987	0.008
3362	Nero nostrale	Sicily_sat	0.0696	0.9253	0.0051
3363	Zibibbo con i seni	Sicily_sat	0.0136	0.9793	0.0071
3364	Garignano	Sicily_sat	0.0161	0.9162	0.0677
3365	Zibibbo minna di vacca	Sicily_sat	0.0041	0.9919	0.0041
3366	Zibibbo masculune	Sicily_sat	0.0062	0.9874	0.0064
3367	Pionastro	Sicily_sat	0.0101	0.9551	0.0348
3368	Inzolia Tunisina B	Sicily_sat	0.0061	0.4283	0.5656
1299	Aglianico	Italy_sat	0.2302	0.7075	0.0623
1300	Aglianicone	Italy_sat	0.4579	0.5212	0.021
1301	Albarola	Italy_sat	0.9689	0.0259	0.0052
1302	Barbera	Italy_sat	0.9026	0.0688	0.0286
1303	Brugnola	Italy_sat	0.7753	0.1066	0.1181
1304	Butascera	Italy_sat	0.9471	0.0386	0.0143
1305	Catarratto	Italy_sat	0.0165	0.9588	0.0247
1306	Croatina bianca	Italy_sat	0.9864	0.0062	0.0074
1307	Croatina int. corto	Italy_sat	0.9555	0.0325	0.012
1308	Foglia tonda	Italy_sat	0.0064	0.9836	0.01
1309	Frappato	Italy_sat	0.0091	0.9766	0.0143
1310	Glera	Italy_sat	0.2847	0.6957	0.0197
1311	Grillo	Italy_sat	0.0071	0.9829	0.01
1312	Luglienga bianca	Italy_sat	0.9828	0.0111	0.0061
1313	Magliocco	Italy_sat	0.0446	0.942	0.0134
1314	Malvasia	Italy_sat	0.2079	0.6601	0.132
1315	Malvasia del Lazio	Italy_sat	0.0061	0.9858	0.0081
1316	Malvasia nera di Brindisi	Italy_sat	0.3141	0.591	0.0948
1317	Marzemino	Italy_sat	0.9668	0.0098	0.0234
1318	Merlina	Italy_sat	0.9701	0.0248	0.0051
1319	Montonico	Italy_sat	0.0699	0.8454	0.0848
1320	Moradella di Montalto	Italy_sat	0.9207	0.0668	0.0126
1322	Nerello cappuccio	Italy_sat	0.0081	0.9826	0.0092
1323	Primitivo	Italy_sat	0.0171	0.9355	0.0474
1324	Ribolla gialla	Italy_sat	0.2828	0.6972	0.02
1325	Rossara	Italy_sat	0.9767	0.0143	0.009
1326	Rossola	Italy_sat	0.8757	0.111	0.0133
1327	Sangiovese	Italy_sat	0.0088	0.9727	0.0185
1328	Schiava grossa	Italy_sat	0.9529	0.0237	0.0234
1329	Schiava lombarda	Italy_sat	0.4164	0.5644	0.0191
1330	Sciaccarello	Italy_sat	0.0129	0.9728	0.0143
1331	Sirica	Italy_sat	0.6013	0.3801	0.0186
1332	Zibibbo	Italy_sat	0.0051	0.9908	0.0041
483	AIRÉN	Spain_sat	0.0051	0.0425	0.9524
484	ALARIJE	Spain_sat	0.0041	0.0041	0.9919
486	ALBILLO ALBACETE	Spain_sat	0.0041	0.0082	0.9878
487	ALBILLO MADRID	Spain_sat	0.007	0.0051	0.9879
488	ALBILLO MAYOR	Spain_sat	0.0752	0.0113	0.9135
489	ALBILLO REAL	Spain_sat	0.0032	0.0063	0.9905
490	ALCAÑON	Spain_sat	0.004	0.0039	0.9921
491	ALLARÉN	Spain_sat	0.0041	0.0071	0.9888
493	BARRADOS DAS MOSCAS	Spain_sat	0.0147	0.0254	0.96
494	BATISTA	Spain_sat	0.0102	0.1099	0.8799
495	BENEDICTO	Spain_sat	0.0552	0.055	0.8898
497	BLANQUILIÑA	Spain_sat	0.0101	0.0125	0.9774
498	BOBAL	Spain_sat	0.0249	0.0093	0.9659
499	BOCALILLA	Spain_sat	0.0053	0.0061	0.9886
500	BRUJIDERA	Spain_sat	0.0052	0.006	0.9888
501	CAGARRIZO	Spain_sat	0.0088	0.02	0.9711
505	CALLET	Spain_sat	0.0051	0.0051	0.9898
506	CAÑORROYO	Spain_sat	0.004	0.0061	0.9899
508	CASTELLANA BLANCA	Spain_sat	0.006	0.0081	0.9859
509	CIGÜENTE	Spain_sat	0.0058	0.0132	0.981
511	CORAZÓN DE CABRITO	Spain_sat	0.0166	0.0061	0.9774
512	CUATENDRA	Spain_sat	0.0049	0.0041	0.991
513	DERECHERO MUNIESA	Spain_sat	0.0032	0.0051	0.9917
514	DORADILLA	Spain_sat	0.006	0.0155	0.9784
515	EPERO GALL	Spain_sat	0.0031	0.0041	0.9929
516	ESCURSACH	Spain_sat	0.004	0.0031	0.9929
518	FERNANDELLA	Spain_sat	0.0435	0.0134	0.9431
520	FOGONEU	Spain_sat	0.0052	0.0047	0.9901
521	FORASTERA	Spain_sat	0.011	0.0263	0.9627
522	FORCALLAT TINTO(E05)	Spain_sat	0.0031	0.0043	0.9927
523	FUMAT	Spain_sat	0.0041	0.0051	0.9908
524	GABRIELA	Spain_sat	0.0043	0.005	0.9907
525	GARNACHA TINTA	Spain_sat	0.0077	0.0098	0.9825
526	GARRIDO FINO	Spain_sat	0.0613	0.0062	0.9326
527	GARRIDO MACHO	Spain_sat	0.0041	0.0074	0.9886
528	GIRÓ	Spain_sat	0.0108	0.017	0.9722
530	GORGOLLASA	Spain_sat	0.0039	0.0041	0.992
531	GRACIANO	Spain_sat	0.0041	0.0051	0.9908
532	GREG	Spain_sat	0.0081	0.0061	0.9858
533	GRUMIER	Spain_sat	0.005	0.0072	0.9878
534	GUALARIDO	Spain_sat	0.0125	0.0454	0.9421
535	JAÉN	Spain_sat	0.0031	0.0051	0.9918
536	JAÉN TINTO	Spain_sat	0.0041	0.0051	0.9908
537	LAIRÉN	Spain_sat	0.0071	0.0086	0.9843
538	LEGIRUELA	Spain_sat	0.0125	0.0168	0.9707
539	LISTAN HUELVA	Spain_sat	0.004	0.0062	0.9898
540	LISTÁN NEGRO	Spain_sat	0.013	0.016	0.971
542	MACABEO	Spain_sat	0.0054	0.005	0.9895
543	MALVAR	Spain_sat	0.004	0.0055	0.9904
544	MALVASÍA BLANCA	Spain_sat	0.3947	0.0193	0.586
547	MANDÓN	Spain_sat	0.0031	0.0032	0.9938
548	MANSES TIBBUS	Spain_sat	0.0059	0.0083	0.9857
549	MANTO NEGRO	Spain_sat	0.004	0.0052	0.9908
550	MANTUO	Spain_sat	0.005	0.0101	0.9849
551	MARFAL	Spain_sat	0.004	0.0051	0.9909
553	MAZUELO	Spain_sat	0.0109	0.0168	0.9723
554	MENCIA	Spain_sat	0.007	0.0061	0.9869
556	MERSEGUERA	Spain_sat	0.004	0.0061	0.9898
557	MOLINERA	Spain_sat	0.0173	0.0157	0.967
558	MONASTRELL	Spain_sat	0.0041	0.0041	0.9919
559	MONDRAGÓN	Spain_sat	0.0041	0.0051	0.9908
560	MORATE	Spain_sat	0.01	0.0082	0.9819
561	MORAVIA	Spain_sat	0.0099	0.0505	0.9396
563	MORISTEL	Spain_sat	0.008	0.0061	0.9859
564	MOSCATEL ANGUES	Spain_sat	0.0151	0.1926	0.7922
565	MOSCATEL DE ALEJANDRÍA	Spain_sat	0.072	0.649	0.279
566	MOSCATEL GRANO MENUDO	Spain_sat	0.0094	0.3524	0.6382
567	MOSCATEL NEGRA	Spain_sat	0.0098	0.0158	0.9744
568	MOURATÓN	Spain_sat	0.0041	0.0063	0.9897
569	NEGRAMOLL	Spain_sat	0.0841	0.1611	0.7548
570	Negrón de Aldán	Spain_sat	0.0079	0.0144	0.9777
572	PALOMINO	Spain_sat	0.007	0.0178	0.9752
573	PAMPOLAT DE SAGUNTO	Spain_sat	0.0031	0.0041	0.9928
574	PAMPOLAT GIRAT	Spain_sat	0.0059	0.0269	0.9672
576	PARDILLO	Spain_sat	0.0041	0.0051	0.9908
577	PARDUCA	Spain_sat	0.0071	0.0081	0.9848
578	PARELLADA	Spain_sat	0.004	0.0051	0.9909
579	PARRALETA	Spain_sat	0.0039	0.0041	0.992
581	PEDRO LUIS	Spain_sat	0.007	0.0061	0.9869
583	PERRUNO	Spain_sat	0.0061	0.007	0.987
584	Picapoll	Spain_sat	0.0716	0.2031	0.7253
585	PIRIQUITA	Spain_sat	0.006	0.019	0.9749
586	PLANTA FINA	Spain_sat	0.004	0.0043	0.9917
587	PLANTA NOVA	Spain_sat	0.1643	0.06	0.7757
589	PUESTO MAYOR	Spain_sat	0.0061	0.0113	0.9826
590	QUIEBRATINAJAS ROSA	Spain_sat	0.006	0.0101	0.9839
591	QUIGAT	Spain_sat	0.004	0.004	0.9919
592	RAYADA MELONERA	Spain_sat	0.005	0.006	0.989
594	REY	Spain_sat	0.0122	0.0166	0.9712
595	ROCIA	Spain_sat	0.0051	0.0094	0.9855
596	ROJAL	Spain_sat	0.009	0.0112	0.9798
597	RUFETE	Spain_sat	0.0062	0.0061	0.9877
598	SABATÉ	Spain_sat	0.0149	0.057	0.9281
599	SABRO	Spain_sat	0.0329	0.0082	0.9589
600	SALCEÑO BLANCO	Spain_sat	0.0071	0.0061	0.9868
601	SALVADOR	Spain_sat	0.0518	0.0872	0.8611
602	SEÑÁ	Spain_sat	0.012	0.2324	0.7556
604	SUMOLL	Spain_sat	0.0041	0.0041	0.9919
605	TARRAGONÍ	Spain_sat	0.0041	0.0051	0.9908
606	TEMPRANILLO	Spain_sat	0.0867	0.0433	0.87
607	TETONA	Spain_sat	0.0168	0.0124	0.9708
609	TINTO GALLEGO	Spain_sat	0.0098	0.0247	0.9654
610	TINTO NAVALCARNERO	Spain_sat	0.0677	0.0295	0.9028
611	TINTO VELASCO	Spain_sat	0.0121	0.056	0.9319
612	TORRALBA	Spain_sat	0.007	0.0072	0.9858
613	TORRONTÉS	Spain_sat	0.0061	0.0071	0.9868
614	TORRONTÉS DE MONTILLA	Spain_sat	0.0044	0.0051	0.9905
615	TORTOSÍ	Spain_sat	0.0043	0.0051	0.9906
616	TREIXADURA	Spain_sat	0.018	0.5095	0.4725
617	TREPAT	Spain_sat	0.004	0.0051	0.9909
620	VERDEJO DE SALAMANCA	Spain_sat	0.004	0.0041	0.9919
621	VERDIL	Spain_sat	0.0088	0.006	0.9852
622	VERUES_HUARTE	Spain_sat	0.0152	0.1445	0.8403
623	VIDADILLO	Spain_sat	0.0057	0.0041	0.9902
624	VIJIRIEGO	Spain_sat	0.0103	0.0349	0.9548
625	VIÑATE	Spain_sat	0.0165	0.0051	0.9784
626	XAREL,LO	Spain_sat	0.0183	0.0771	0.9046
627	ZALEMA	Spain_sat	0.0033	0.0041	0.9926
629	AUBUN	France_sat	0.0264	0.2197	0.754
636	DIMYAT	France_sat	0.0472	0.4011	0.5517
637	FOLLE BLANCHE	France_sat	0.029	0.0694	0.9016
639	GARNACHA FRANCESA	France_sat	0.0051	0.0079	0.9871
640	GARNACHO (MORRASTEL-BOUSCHET)	France_sat	0.007	0.0121	0.9808
641	GEUCHE BLANCHE	France_sat	0.0401	0.5143	0.4455
643	Primitivo	France_sat	0.1969	0.169	0.6341
646	MONTEPULCIANO	France_sat	0.0383	0.0151	0.9465
647	MORETO DO DAO	France_sat	0.0061	0.0111	0.9828
651	ROUSSANNE	France_sat	0.0053	0.0123	0.9824
653	SEMILLON	France_sat	0.0325	0.0046	0.9629
656	TOCAI FRIULANO	France_sat	0.0953	0.0104	0.8944
657	TORTOZÓN	France_sat	0.0172	0.0099	0.9729
658	Trebbiano toscano	France_sat	0.0669	0.0175	0.9156
852	234	Geaorgia_sat	0.9917	0.004	0.0043
853	adreulatkhelkana	Geaorgia_sat	0.9873	0.0041	0.0086
854	aghbij	Geaorgia_sat	0.9818	0.0062	0.012
855	akomshtali	Geaorgia_sat	0.9433	0.0455	0.0112
857	alexandrouli	Geaorgia_sat	0.9496	0.012	0.0385
858	amlakhu	Geaorgia_sat	0.9357	0.0321	0.0322
859	anadasuri	Geaorgia_sat	0.9665	0.0205	0.0131
860	ananura	Geaorgia_sat	0.9838	0.009	0.0072
861	argvetula	Geaorgia_sat	0.9585	0.0268	0.0148
862	argvetuli sapere	Geaorgia_sat	0.9857	0.0061	0.0083
863	ASPINDZURA	Geaorgia_sat	0.9871	0.0061	0.0068
864	ASURETULI SHAVI	Geaorgia_sat	0.7937	0.006	0.2003
866	AVASIRKHVA	Geaorgia_sat	0.9485	0.0212	0.0302
869	BATOMURA	Geaorgia_sat	0.9242	0.0103	0.0655
870	BAZALETURI	Geaorgia_sat	0.9543	0.0319	0.0138
871	BROLA	Geaorgia_sat	0.9617	0.0129	0.0254
872	BUERA	Geaorgia_sat	0.9547	0.0287	0.0166
873	BZVANURA	Geaorgia_sat	0.9898	0.0051	0.0051
874	CHINURI	Geaorgia_sat	0.9537	0.0161	0.0302
875	CHITISTVALA KAKHURI	Geaorgia_sat	0.9875	0.0081	0.0045
877	CHKHUTCHESHI	Geaorgia_sat	0.9897	0.0051	0.0052
878	DANAKHARULI	Geaorgia_sat	0.966	0.0139	0.0201
879	DIDSHAVI	Geaorgia_sat	0.8541	0.0061	0.1398
880	DJANI	Geaorgia_sat	0.9218	0.0554	0.0228
882	DJINESHI	Geaorgia_sat	0.9592	0.0169	0.0239
883	DJVARI	Geaorgia_sat	0.9485	0.0461	0.0054
884	DZELSHAVI OBCHURI	Geaorgia_sat	0.9648	0.0133	0.0219
885	DZIGANIDZIS SHAVI	Geaorgia_sat	0.9167	0.0126	0.0707
886	DZVELI ALEKSANDROULI	Geaorgia_sat	0.9652	0.0106	0.0242
887	ENDELADZIS SHAVI	Geaorgia_sat	0.4457	0.0066	0.5478
888	GABEKHOURI TSITELI	Geaorgia_sat	0.9322	0.0455	0.0222
889	GHRUBELA KARTLIS	Geaorgia_sat	0.9198	0.016	0.0642
890	GHVANURA	Geaorgia_sat	0.9877	0.0051	0.0073
891	GHVINIS TSITELI	Geaorgia_sat	0.8746	0.0341	0.0913
892	GOMIS TETRI	Geaorgia_sat	0.985	0.0109	0.0041
893	GORULA	Geaorgia_sat	0.9453	0.0134	0.0413
894	GORULI MTSVANE	Geaorgia_sat	0.9764	0.008	0.0155
895	IKALTOS TSITELI	Geaorgia_sat	0.9642	0.007	0.0288
896	JINESHI	Geaorgia_sat	0.9617	0.0104	0.028
897	KAKHIS TETRA	Geaorgia_sat	0.9217	0.0732	0.0051
899	KATCHITCHI	Geaorgia_sat	0.9691	0.0091	0.0218
900	KHAPSHIRA	Geaorgia_sat	0.9216	0.065	0.0133
901	KHARISTVALA KOLKHURI	Geaorgia_sat	0.9846	0.0117	0.0036
902	KHARISTVALA SHAVI	Geaorgia_sat	0.9716	0.0141	0.0144
903	Khikhvi	Geaorgia_sat	0.9734	0.0187	0.0078
905	KRAKHUNA	Geaorgia_sat	0.9729	0.0128	0.0143
906	KTSIA	Geaorgia_sat	0.8826	0.082	0.0354
907	KVELOURI	Geaorgia_sat	0.9467	0.0304	0.0228
910	MAMUKAS VAZI	Geaorgia_sat	0.9768	0.0154	0.0078
912	MGALOBLISHVILI	Geaorgia_sat	0.9828	0.0071	0.0101
913	MSKHVILTVALA TETRI	Geaorgia_sat	0.9801	0.007	0.0128
914	MTSVANE AVREKHI	Geaorgia_sat	0.6952	0.094	0.2107
915	MTSVANE KAKHURI	Geaorgia_sat	0.9879	0.007	0.005
916	MUJURETULI	Geaorgia_sat	0.9846	0.006	0.0094
917	NOSHRIO	Geaorgia_sat	0.9792	0.0127	0.008
918	OJALESHI	Geaorgia_sat	0.9673	0.0206	0.0121
919	OKHTOURA	Geaorgia_sat	0.9647	0.0243	0.011
920	OPOURA	Geaorgia_sat	0.9802	0.007	0.0127
921	ORBELURI OJALESHI	Geaorgia_sat	0.9898	0.005	0.0051
922	ORONA	Geaorgia_sat	0.9575	0.0237	0.0188
923	OTSKHANURI SAPERE	Geaorgia_sat	0.9814	0.0103	0.0083
924	PANESHI	Geaorgia_sat	0.9861	0.0071	0.0068
925	PORTOKA	Geaorgia_sat	0.7849	0.1933	0.0218
926	RKATSITELI	Geaorgia_sat	0.9804	0.0085	0.0111
927	RKATSITELI VARDISPERI	Geaorgia_sat	0.9609	0.0219	0.0172
928	RKO SHAVI	Geaorgia_sat	0.9682	0.0081	0.0236
930	SAPENA	Geaorgia_sat	0.9032	0.0663	0.0305
931	SAPERAVI	Geaorgia_sat	0.9274	0.0061	0.0665
932	SAPERAVI ATENIS	Geaorgia_sat	0.9561	0.0111	0.0328
934	SATSURAVI	Geaorgia_sat	0.9817	0.0122	0.0061
936	SHAVI KURDZENI	Geaorgia_sat	0.9877	0.0061	0.0062
937	SHAVKAPITO	Geaorgia_sat	0.9844	0.0071	0.0085
938	SHONURI	Geaorgia_sat	0.9621	0.0319	0.006
939	SKHILATUBANI	Geaorgia_sat	0.9797	0.007	0.0133
940	TAMARIS VAZI	Geaorgia_sat	0.9844	0.0081	0.0075
941	TAVKVERI	Geaorgia_sat	0.8721	0.005	0.1228
942	TCHETCHIPESHI	Geaorgia_sat	0.9749	0.0092	0.0159
946	TITA KARTLIS	Geaorgia_sat	0.955	0.0155	0.0295
947	TKBILI QURDZENI	Geaorgia_sat	0.9749	0.0148	0.0103
948	TKVLAPA SHAVI	Geaorgia_sat	0.9898	0.0051	0.0051
949	TQUPKVIRTA	Geaorgia_sat	0.9823	0.011	0.0067
951	TSITSKA	Geaorgia_sat	0.981	0.0099	0.0092
952	TSNORIS TETRA	Geaorgia_sat	0.9099	0.0544	0.0357
953	TSOLIKOURI	Geaorgia_sat	0.9752	0.0105	0.0143
954	TSOLIKOURI MTSVIVANI	Geaorgia_sat	0.8915	0.0085	0.0999
955	TSQOBILA	Geaorgia_sat	0.9836	0.0071	0.0093
956	TSULUKIDZIS TETRA	Geaorgia_sat	0.4783	0.0061	0.5156
957	UBAKLURI	Geaorgia_sat	0.9055	0.0855	0.009
958	USAKHELOURI	Geaorgia_sat	0.9616	0.0104	0.028
959	VAZISUBNIS TSITELI	Geaorgia_sat	0.9877	0.0064	0.0059
961	ZAKATALIS TETRI	Geaorgia_sat	0.9876	0.008	0.0043
962	ZAKATALIS TSITELI	Geaorgia_sat	0.9762	0.0118	0.012
963	ZERDAGI	Geaorgia_sat	0.9898	0.005	0.0052
3	Boyalsing I	Pakistan_sat	0.9389	0.0401	0.021
4	Chamo	Pakistan_sat	0.9714	0.0117	0.0169
6	Churgoon	Pakistan_sat	0.7586	0.2234	0.0181
28	Fatai	Pakistan_sat	0.9597	0.0065	0.0338
35	Hosargoon	Pakistan_sat	0.0617	0.9015	0.0368
37	Kabuli	Pakistan_sat	0.9234	0.0136	0.0629
45	Kashiri	Pakistan_sat	0.9451	0.0129	0.042
47	Kini Yatch	Pakistan_sat	0.8263	0.1614	0.0123
56	Millishun	Pakistan_sat	0.3659	0.0197	0.6143
57	Neelilay	Pakistan_sat	0.2929	0.1246	0.5825
5	Chol Uzyum	Turkmen_sat	0.5159	0.1791	0.305
8	DK #01	Turkmen_sat	0.6953	0.0155	0.2892
9	DK #02	Turkmen_sat	0.7147	0.0432	0.2421
11	DK #04	Turkmen_sat	0.8761	0.0222	0.1016
12	DK #05	Turkmen_sat	0.9238	0.0081	0.068
15	DK #10	Turkmen_sat	0.9622	0.0061	0.0317
17	DK #12	Turkmen_sat	0.8756	0.0506	0.0738
18	DK #17	Turkmen_sat	0.8489	0.0341	0.117
19	DK #2	Turkmen_sat	0.8312	0.0957	0.0731
20	DK #21 Chernyi	Turkmen_sat	0.8313	0.0597	0.109
22	DK #9	Turkmen_sat	0.9319	0.0107	0.0574
23	DK Belyi	Turkmen_sat	0.8779	0.0089	0.1132
24	DK Melkii Chernyi	Turkmen_sat	0.3747	0.0682	0.5571
25	DK Melkii Krasnyi	Turkmen_sat	0.9413	0.0192	0.0396
27	Ekdona Turkmenskaya	Turkmen_sat	0.5403	0.2883	0.1715
30	Gechi Kyrlen	Turkmen_sat	0.1692	0.4216	0.4092
31	Gros Colman	Turkmen_sat	0.5484	0.297	0.1546
32	Gurgon	Turkmen_sat	0.9124	0.0196	0.068
33	Halili Nobat Niyaz	Turkmen_sat	0.8932	0.0139	0.0929
34	Hiv Uzyum	Turkmen_sat	0.4088	0.5836	0.0075
40	Kara Terbash	Turkmen_sat	0.8667	0.0456	0.0877
41	Kara Uzyum Ashhabadskii	Turkmen_sat	0.8342	0.0494	0.1164
42	Kara Uzyum Nuhurskii	Turkmen_sat	0.9057	0.0255	0.0688
43	Karga Dili	Turkmen_sat	0.1782	0.0406	0.7813
44	Kash Uzyum	Turkmen_sat	0.2139	0.6715	0.1147
46	Keshmesh Heshrau	Turkmen_sat	0.6899	0.2776	0.0325
48	Kismish Turkmenskii	Turkmen_sat	0.6549	0.1185	0.2266
49	Kizil Sapak	Turkmen_sat	0.6775	0.2348	0.0877
51	Kush Dzhumurtka	Turkmen_sat	0.9208	0.0115	0.0677
52	Mamidon	Turkmen_sat	0.9074	0.0427	0.0499
53	Mamidon Deli	Turkmen_sat	0.8776	0.0382	0.0842
54	Mamidon Kizil	Turkmen_sat	0.934	0.0438	0.0222
60	Shingargoon	Turkmen_sat	0.8228	0.0214	0.1559
61	Sumbarskii Bekyi	Turkmen_sat	0.6494	0.0626	0.288
63	Torgoon	Turkmen_sat	0.361	0.6244	0.0146
65	Uzuntakoy	Turkmen_sat	0.9491	0.0416	0.0093
69	Chassany	Turkmen_sat	0.9206	0.007	0.0724
70	Kechmisch aly violet	Turkmen_sat	0.1082	0.4579	0.4339
71	Mesisti rose	Turkmen_sat	0.6577	0.1463	0.196
73	Peikani	Turkmen_sat	0.8014	0.017	0.1815
79	GEO29	Georgia_syl	0.938	0.0187	0.0433
971	Ramishvili1827	Georgia_syl	0.9004	0.0071	0.0925
975	Nakhiduri06	Georgia_syl	0.9551	0.0166	0.0283
988	Meneso - 02	Georgia_syl	0.9762	0.0104	0.0135
991	Nakhiduri - 03	Georgia_syl	0.9421	0.0369	0.0211
996	Kvetari - 05	Georgia_syl	0.9765	0.0051	0.0184
999	Ninotsminda - 08	Georgia_syl	0.9918	0.0061	0.0021
1000	Ninotsminda - 09	Georgia_syl	0.9081	0.0845	0.0074
1006	Delisi 05	Georgia_syl	0.9897	0.0051	0.0052
1007	Delisi 06	Georgia_syl	0.9867	0.0062	0.0072
